# Supplementary material for: HTS-DB: an online resource to publish and query data from functional genomics high-throughput siRNA screening projects
Source: Database (Oxford). 2013 Oct 10;2013:bat072. doi: 10.1093/database/bat072 (PMC3796064; doi:10.1093/database/bat072)
Supplement: Supplementary Data [file supp_bat072_SupplementaryTable1_copy.xlsx]

## Sheet: metaScoreTable
Pool ID	Target ID	Calculated ID	Mapped Symbol	RSA pVal	RSA Hits	PC9 (1)	PC9 (2)	RCC4	HT1080	HCT-116	HCT-116 Mad Heterozygote	MCF-10A	MCF-7	Hacat	A498	786-O	A549
M-011186-01	NM_000937	NM_000937.4	POLR2A	2.3879e-22	11 out of 12	-4.14468	-2.67962	-3.78889	-3.08	-4.67356	-3.89	-1.73	-3.34322	-4.58	-3.11	-3.4	-3.76
M-019408-00	NM_021009	XR_133017.1, XR_132584.1, NM_021009.5	UBC, UBB	3.71408e-22	12 out of 12	-3.09877	-3.13367	-10.4309	-4.19	-2.13265	-4.67	-3.19	-3.34919	-5.54	-3.52	-2.59	-4.34
M-013382-00	NM_018955	NM_018955.2	UBB	2.68498e-20	12 out of 12	-2.04668	-2.74519	-4.47633	-2.94	-14.9499	-8.41	-3.09	-2.40433	-5.49	-3.48	-2.62	-4.9
M-003290-01	NM_005030	NM_005030.3	PLK1	1.00494e-19	12 out of 12	-3.22183	-2.23089	-4.60806	-2.73	-3.03811	-2.66	-3.36	-3.0031	-6.13	-2.02	-2.88	-5.09
M-004270-00	NM_001033	NM_001033.3	RRM1	7.22713e-19	10 out of 12	-2.76486	-3.21221	-9.36765	-3.08	-2.92097	-1.69	-1.97	-2.67165	-4.19	-3.02	-2.58	-3.82
M-012948-00	NM_003973	NM_003973.3, NM_001034996.1	RPL14, LOC100129858, CADPS	1.32719e-17	11 out of 12	-3.14381	-2.44776	-7.4244	-0.63	-2.14069	-2.17	-2.08	-2.5271	-4.8	-2.21	-2.28	-4.46
M-022675-00	XM_208281	NM_000980.2	RPL18A, TXNRD1	6.24158e-16	10 out of 11	-2.94036	-2.25919	-6.28103	-2.13	-3.16969	-2.09	-2.07	NA	-4.52	-2.13	-1.8	-3.6
M-010379-01	NM_001034	NM_001165931.1, NM_001034.3	RRM2, EFHC2	6.34622e-16	10 out of 12	-3.32015	-3.10288	-11.2661	-3.77	-3.04725	-2.17	-1.79	-2.30667	-5.33	-1.92	-2.55	-4.8
M-031085-00	XM_371160	NO MATCH TO REFSEQ FOUND	ALKBH1	4.38457e-15	9 out of 12	-2.4932	-1.71533	-6.18035	-1.8	-3.34007	-4.88	-2.57	-2.37679	-3.61	-2.94	-1.92	-3.66
M-004723-00	NM_021974	NM_021974.3	POLR2F	7.64589e-15	10 out of 12	-2.10376	-2.05298	-3.74943	-0.14	-2.64524	-3.84	-2.03	-1.91836	-3.96	-3.11	-2.59	-2.75
M-012517-00	NM_014402	NM_014402.4	UQCRQ	8.57917e-15	10 out of 12	-2.24835	-2.0269	-2.05546	-0.2	-3.97904	-4.76	-1.37	-2.02458	-2.15	-2.19	-2.11	-2.45
M-011869-00	NM_004500	NM_031314.2, NM_004500.3, NM_001077443.1, NM_001077442.1	HNRNPC	1.17793e-14	10 out of 12	-2.54926	-2.23863	-2.00681	-1.95	-2.85496	-3.91	-2.13	-2.14024	-2.38	-2.36	-1.9	-3.11
M-003459-01	NM_001168	NM_001168.2, NM_001012271.1, NM_001012270.1	BIRC5	1.40806e-14	9 out of 12	-1.71791	-2.35611	-4.60067	-3.74	-4.23259	-4.01	-2.68	-2.29518	-4.85	-1.86	-0.35	-4.32
M-012434-01	NM_012177	NM_012177.3, NM_001142522.1	FBXO5	1.96856e-14	9 out of 12	-2.46836	-2.947	-6.24078	0.25	-1.97795	-2.64	-2.27	-1.7621	-4.71	-2.3	-2.38	-3.2
M-024603-00	XM_209704	XR_133132.1, XR_132641.1, NM_000981.3, NR_026660.1	RPL19, NAPEPLD, RPL19P12	2.76968e-14	9 out of 12	-3.47961	-2.01244	-4.29861	0.12	-3.52919	-2.74	-2.63	-2.69256	-4.02	-1.43	-1.65	-3.37
M-010571-00	NM_012112	NM_012112.4	TPX2	2.91069e-14	9 out of 12	-2.5649	-2.24893	-3.3813	1.36	-3.1157	-4.23	-1.73	-2.64745	-5.64	-1.89	-2.84	-4.17
M-022214-00	NM_014691	NM_014691.2	AQR	4.75233e-14	9 out of 12	-2.52339	-2.31878	-2.4873	-1.62	-1.72076	-2.25	-2.25	-2.21776	-3.1	-1.49	-2.27	-3.05
M-019900-00	NM_005008	NM_005008.2, NM_001003796.1	NHP2L1	9.69e-14	9 out of 12	-2.4556	-2.17752	-4.02299	-0.79	-2.52218	-1.88	-2.67	-2.57968	-5.78	-1.56	-2.4	-3.8
M-013690-00	NM_002952	NM_002952.3	TCRBV20S1, RPS2, CDC27, XPO5	1.62218e-13	9 out of 12	-2.62978	-2.53212	-7.33374	0.36	-1.60846	-3.07	-2.67	-2.48523	-4.77	-2.11	-1.81	-4.56
M-013303-00	NM_002295	NR_028379.1, NR_026890.1, NR_003662.2, NM_002295.4, NM_001012321.1	RPSA, RPSAP9, JPX, HS3ST5, FAM149A	2.27319e-13	9 out of 12	-3.18548	-2.25872	-5.37735	-4.68	0	-2.14	-2.12	-2.64839	-4.03	-1.77	-1.81	-4.54
M-011835-00	NM_004371	NM_004371.3, NM_001098398.1	COPA	4.40033e-13	9 out of 12	-2.22016	-2.41005	-3.78533	-0.76	-5.00077	-2.45	-2.19	-1.2738	-1.27	-2.08	-2.71	-2.98
M-031048-00	XM_371115	NM_000972.2	RPL7A, LOC647946	5.20464e-13	8 out of 12	-4.02253	-1.85938	-6.53857	-1.93	-2.5454	-2.87	-2.61	-2.39449	-2.91	-1.68	-1.36	-2.46
M-003531-00	NM_005105	NM_005105.3	RBM8A	5.20601e-13	9 out of 12	-3.07822	-1.93924	-2.50543	-1.55	-3.01954	-4.55	-2.16	-2.11153	-5.36	-0.99	-2.07	-3.8
M-004663-01	NM_021135	NM_021135.4, NM_001006932.1	RPS6KA2	8.09077e-13	9 out of 12	-2.10237	-1.58138	-2.21487	-1.55	-4.12315	-2.04	-2.58	-2.72767	-2.22	-1.18	-2.41	-3.06
M-012371-00	NM_007209	NM_007209.3	RPL35	9.80089e-13	9 out of 12	-2.05858	-1.5516	-6.0494	-2.35	-1.72712	-2.03	-2.03	-2.18151	-2.73	-1.53	-2.1	-2.67
M-003317-01	NM_004523	NM_004523.3	KIF11	1.0515e-12	9 out of 12	-2.46449	-2.02887	-6.85006	-0.19	-2.84963	-2.22	-3.07	-2.92254	-5.66	-1.72	-1.66	-4.88
M-031917-00	NM_020382	NM_020382.3	SETD8	1.52046e-12	11 out of 24	-2.52483	-2.69516	-2.77435	-1.56	-2.4732	-1.77	-1.29	-0.388848	-4.42	-1.62	-2.28	-3.6
M-031014-00	XM_371107	NM_001024662.1, NM_000970.3	RPL6	3.33768e-12	8 out of 12	-2.52542	-1.43993	-7.17506	0.52	-2.88946	-2.7	-2.49	-2.25387	-3.24	-1.8	-1.52	-3.03
M-031931-00	NM_203402	NM_203402.2	FITM1	3.56253e-12	8 out of 11	-2.89077	-1.82882	-3.60362	-1.77	-2.65612	-2.31	-2.39	NA	-3.6	-1.81	-2.18	-2.48
M-028549-00	XM_371757	NM_000971.3	RPL7	1.2808e-11	7 out of 12	-2.58375	-1.74099	-8.69367	1.04	-1.33096	-1.53	-2.6	-2.63815	-3.84	-2.54	-1.45	-2.74
M-028407-00	XM_371781	NM_006013.3, NM_001256580.1, NM_001256577.1	RPL10, BC043580	1.50882e-11	8 out of 12	-2.61839	-2.39198	-6.94394	1.05	-1.16992	-2.15	-2.3	-2.53569	-2.74	-1.89	-1.75	-2.66
M-021890-00	XM_291428	NO MATCH TO REFSEQ FOUND		1.60347e-11	8 out of 12	-1.77861	-2.60174	-4.46858	1.48	-3.62262	-3.97	-1.45	-2.47504	-2.92	-2.17	-1.29	-2.15
M-013680-00	NM_006362	NM_006362.4, NM_001081491.1	NXF1	1.66271e-11	8 out of 12	-2.71832	-2.14294	-3.10807	-0.49	-3.4653	-4.16	-1.97	-1.62211	-5.86	-1.53	-2.17	-2.67
M-011530-00	NM_003827	NR_038457.1, NR_038456.1, NM_003827.3	NAPA	2.23539e-11	8 out of 12	-2.92315	-2.94531	-2.12024	0.34	-3.63438	-3.1	-2.21	-0.726397	-2.53	-0.08	-2.64	-0.64
M-005768-01	NM_139057	NM_139057.2	ADAMTS17	2.72458e-11	8 out of 12	-2.75201	-0.0614814	-2.45108	-4.57	-2.73639	-2.39	-1.9	-1.29687	-2.56	-0.86	-2.11	-2.46
M-028616-00	XM_371853	NM_000990.4	RPL27A	3.02771e-11	8 out of 12	-2.75043	-1.94267	-5.06222	0.19	-2.37663	-2.1	-2.48	-2.38661	-3.44	-1.79	-1.35	-2.93
M-027013-00	XM_056681	NM_003973.3, NM_001034996.1	RPL14, LOC100129858, CADPS	3.17775e-11	7 out of 12	-2.5598	-1.81663	-5.5711	0.81	-2.6335	-1.17	-2.45	-2.47384	-4.19	-1.45	-1.3	-3.26
M-016051-00	NM_005877	NM_005877.4, NM_001005409.1	SF3A1	4.03839e-11	8 out of 12	-2.3711	-2.3461	-5.71718	-0.72	-1.45424	-0.46	-2.08	-2.66941	-2.97	-1.04	-2.12	-3.07
M-005437-01	NM_001716	NM_032966.2, NM_001716.4	CXCR5	4.04928e-11	8 out of 12	-2.31003	-0.517244	-2.50438	-2.38	-0.924642	-0.35	-2.08	-0.694742	-2.89	-2.17	-2.44	-2.76
M-010353-00	NM_006325	NM_006325.3	N6AMT2, RAN	4.36478e-11	8 out of 12	-2.07586	-2.40354	-3.48578	-1.5	-2.70053	-1.74	-2.5	-1.14429	-5.35	-1.24	-2.38	-2.96
M-027993-00	XM_376154	NM_001018.3	CACNA2D3, RPS15	5.07394e-11	8 out of 12	-3.01776	-1.66439	-5.81765	-0.89	-2.2774	-2.09	-2.19	-2.06357	-4.06	-1.45	-1.59	-2.42
M-012983-00	NM_003103	NM_138927.1, NM_032195.1	SON	6.39915e-11	7 out of 12	-1.4535	-1.99185	-4.69297	-2.39	-0.559641	-0.89	-2.39	-2.40293	-3.7	-1.83	-3.62	-2.85
M-013634-00	NM_000978	NR_026673.1, NM_000978.3	RPL23, RPL23P8	8.70231e-11	8 out of 12	-1.64903	-2.33119	-7.15679	0.32	-1.74239	-2.5	-2.69	-2.39934	-3.75	-1.76	-2.03	-4.17
M-003530-03	NM_002875	NM_133487.3, NM_002875.4, NM_001164270.1, NM_001164269.1	RAD51	9.15206e-11	7 out of 12	-2.8858	-2.60633	-6.90308	-0.48	-2.8356	-1.66	-2.36	-1.70281	-1.59	-3.29	-1.99	-3.1
M-003255-02	NM_001274	NR_045205.1, NR_045204.1, NM_001274.5, NM_001244846.1, NM_001114122.2, NM_001114121.2	CHEK1	1.33385e-10	7 out of 12	-2.72376	-2.32968	-5.28308	-3.16	0.281216	-1.63	-1.27	-2.93412	-3.49	-1.63	-2.47	-1.95
M-012190-00	NM_006083	NM_006083.3	IK	2.34702e-10	7 out of 12	-0.761577	-1.14777	-3.63714	-0.35	1.41094	1.68	-2.5	-3.22055	-4.89	-2.3	-2.28	-3.08
M-024038-00	XM_292836	NM_033625.2, NM_000995.3	RPL34	2.83016e-10	7 out of 12	-2.5973	-1.98153	-5.96336	0.47	-1.82377	-2.26	-2.52	-2.49237	-3.99	-1.82	-1.6	-2.71
M-019847-01	NM_004766	NR_023350.1, NM_004766.2	COPB2, STARD9	3.10449e-10	7 out of 12	-3.16751	-2.25284	-5.90346	-2.61	-3.04848	0.62	-1.7	-0.855249	-0.52	-0.43	-2.36	-2.7
M-012393-00	NM_007372	NM_203499.1, NM_007372.2	DDX42	3.33149e-10	7 out of 12	-2.39846	-1.84386	-2.37082	-0.27	-2.82405	-2.56	-0.12	-0.953586	-2.81	-1.01	-2.25	-2.3
M-019324-00	NM_194284	NM_194284.2	CLDN23	3.46117e-10	7 out of 12	-2.24409	-1.43117	-2.92846	-1.02	-3.37699	-3.69	-1.64	-1.21675	-4.09	-3.59	-2.52	-1.56
M-027068-00	XM_029805	NO MATCH TO REFSEQ FOUND	HTR1E, MCTP1	5.92108e-10	7 out of 12	-1.7347	-1.77917	-4.05589	-2.2	-1.1614	-0.91	-2.51	-2.75507	-3.05	-2.37	-1.07	-3.1
M-021129-00	NM_018225	NM_018225.2	SMU1	7.2284e-10	7 out of 12	-2.47745	-1.73433	-9.38385	0.24	-1.26609	-2.31	-2.25	-2.18912	-4.86	-1.59	-2.34	-1.78
M-010498-01	NM_001009	NM_001009.3	RPS5	9.82054e-10	7 out of 12	-2.33214	-2.16611	-4.85353	-0.3	-1.65001	-2.29	-2.55	-1.90698	-4.07	-1.31	-1.72	-3.85
M-025894-00	XM_047083	NM_178014.2	TUBB	1.01927e-09	7 out of 11	-2.84971	-2.39122	-3.3099	-0.91	-3.69003	-2.09	-1.95	NA	-5.74	-1.42	-1.93	-2.64
M-022255-00	XM_039702	NM_001006.3	RPS3A, LOC649305, BAZ2B, WASF3, BAIAP2L1, LOC100505894, MGC72080, LOC389634	1.31504e-09	7 out of 12	-2.98994	-2.46782	-4.65311	0.13	-1.6314	-1.35	-2.14	-2.85707	-4.3	-1.98	-1.68	-3.16
M-020625-00	NM_017668	NM_017668.2, NM_001143979.1	NDE1	1.83628e-09	7 out of 11	-2.1088	-2.40884	-2.04238	0.02	-3.68525	NA	-1.83	-2.17381	-3.18	-0.8	-1.79	-3.27
M-017583-00	NM_002812	NM_002812.4	PSMD8	1.90588e-09	6 out of 11	-3.01763	-2.42899	-5.27128	-0.71	-3.12748	NA	-1.88	-2.52072	-5.13	-0.58	-1.96	-1.94
M-013478-00	NM_000998	NM_000998.4	RPL37A	1.91437e-09	7 out of 11	-3.32713	-2.26987	-5.70412	0.3	-1.76074	NA	-2.04	-2.26206	-3.17	-1.64	-1.47	-4.04
M-006847-00	NM_014756	NM_014756.3, NM_001008938.3	CKAP5	1.93377e-09	7 out of 12	-2.40554	-2.20968	-5.40784	-0.3	-1.20713	-1.44	-1.88	-2.91927	-5.1	-0.94	-2.11	-4.25
M-011147-00	NM_000997	NM_000997.4	RPL37	2.18689e-09	7 out of 11	-2.60373	-2.26485	-2.99552	0.41	-1.38533	NA	-2.03	-2.1937	-3.34	-1.32	-1.12	-3.94
M-031255-00	XM_371151	NM_001020.4	ZNF90, RPS16	2.50226e-09	7 out of 12	-2.66228	-1.62268	-4.95591	-0.15	-2.42441	-3.19	-2.28	-1.88817	-3.43	-1.24	-1.39	-2.09
M-029386-00	XM_372048	NO MATCH TO REFSEQ FOUND		3.02565e-09	6 out of 12	-1.93578	-1.54949	-4.45761	-0.09	-2.66608	-2.83	-1.81	-1.7878	-4.06	-2.45	-1.37	-2.51
M-012252-01	NM_006445	NM_006445.3	PRPF8	3.04308e-09	6 out of 12	-1.83267	-2.46195	-3.98833	-1.47	-1.99587	-1.34	-2.62	-1.53011	-3.85	-0.89	-2.45	-3.2
M-030421-00	XM_370872	NM_001199355.1, NM_001199344.1, NM_001199343.1, NM_001199342.1, NM_001199341.1, NM_001199340.1, NM_001035006.2, NM_000985.4, NM_001199356.1, NM_001199345.1	RPL17-C18ORF32, RPL17	3.07409e-09	7 out of 12	-2.45469	-2.14099	-6.87733	-0.63	-1.83835	-1.62	-2.07	-2.12976	-3.57	-1.86	-1.48	-3.41
M-030228-00	XM_370727	NR_026712.1, NR_003932.2, NM_012423.2	RPL13A, RPL13AP20, MDGA2	3.29291e-09	7 out of 12	-2.16398	-1.91317	-4.91531	0.09	-2.72025	-1.59	-2.09	-2.06449	-3.83	-1.44	-1.72	-2.63
M-006823-00	NM_020238	NM_020238.2, NM_001040694.1	INCENP	3.47346e-09	7 out of 12	-1.77558	-1.95449	-5.20533	-1.19	-2.18682	-2.81	-2.06	-2.51659	-4.61	-1.21	-0.72	-3.8
M-013136-00	NM_015991	NM_015991.2	C1QA	3.67373e-09	6 out of 12	-1.848	-1.4944	-0.862855	-1.3	-3.53249	-4.15	-1.04	-1.28262	-2.43	-2.73	-2.69	-2.8
M-020293-00	NM_016057	NM_016057.1	COPZ1	4.69816e-09	7 out of 12	-2.24661	-1.73654	-3.86607	-2.06	-2.15069	-1.82	-2.21	0.235421	-1.91	-1.56	-3.03	-2.04
M-027597-00	XM_371330	NO MATCH TO REFSEQ FOUND		5.5799e-09	7 out of 12	-2.02228	-1.36784	-5.49891	-0.53	-2.05282	-1.66	-2.16	-2.15523	-4.02	-1.85	-1.38	-2.66
M-021163-00	NM_018101	NM_018101.3, NM_001256875.1	CDCA8	5.87475e-09	7 out of 12	-1.83722	-1.66568	-1.47906	0.08	-3.77969	-2.95	-2.08	-1.47985	-5.3	-2.02	-2.64	-4.08
M-012447-00	NM_012269	NM_012269.2	HYAL4	5.8994e-09	7 out of 12	-2.14526	-1.89897	-2.46618	0.35	-2.8146	-3.83	-1.32	-2.41527	-2.38	-1.1	-2.02	-1.54
M-010123-01	NM_002786	NM_148976.2, NM_002786.3, NM_001143937.1	PSMA1	6.48435e-09	7 out of 12	-2.06485	-1.51508	-6.04607	-2.8	-1.83095	-0.55	-2.01	-2.03536	-2.44	-1.13	-2.89	-1.6
M-030403-00	XM_370865	NO MATCH TO REFSEQ FOUND		6.91767e-09	7 out of 12	-2.11378	-2.00618	-4.36612	-0.18	-2.2777	-0.8	-1.87	-2.27965	-4.02	-1.51	-1.26	-3.29
M-010718-00	NM_020170	NM_020170.3	NCLN	7.00569e-09	6 out of 12	-2.05119	-1.37594	-1.19952	-1.36	-6.97289	-3.75	-0.41	-1.09822	-4.95	-3.76	-2.45	-0.4
M-011153-00	NM_001024	NM_001024.3, NR_027697.1, NR_027696.1	RPS21	7.11803e-09	7 out of 12	-2.0005	-0.572108	-4.97267	0.07	-1.856	-2.35	-2.54	-2.21005	-4.24	-1.29	-1.68	-3.16
M-011794-00	NM_003333	NM_003333.3, NM_001033930.1	UBA52, DL491652, MTAP, CDKN2B-AS1	7.3159e-09	7 out of 12	-2.32225	-2.09929	-7.65027	0.73	-0.597012	-2	-1.58	-2.60894	-3.72	-1.32	-1.7	-3.1
M-022230-00	XM_016713	NM_001006.3	LOC100505894, RPS3A, LOC389634, MGC72080	1.04764e-08	5 out of 12	-2.84338	-1.89212	-5.60934	-0.78	-1.93394	-1.22	-1.99	-3.5132	-3.93	-1.88	-1.73	-3.21
M-031060-00	XM_375543	NO MATCH TO REFSEQ FOUND	WASF3, BC118985, BC122534, BC107595, AK055439, BC040219	1.32948e-08	6 out of 12	-1.89511	-1.76109	-6.72232	-0.11	-1.50274	-2.3	-2.5	-2.40991	-2.94	-1.19	-1.64	-2.81
M-014706-00	NM_031287	NM_031287.2	SF3B5	1.37745e-08	6 out of 12	-1.32888	-3.25049	-4.48383	-2.14	-3.94296	-2.81	-1.62	-1.23083	-4.28	-0.97	-1.78	-1.84
M-006009-00	NM_002775	NM_002775.4	HTRA1	1.41474e-08	6 out of 12	-2.29286	-1.26816	-1.07362	-2.69	-2.77218	-2.47	-1.53	-0.299965	-1.61	-2.65	-2.51	-1.76
M-023989-00	XM_209178	NM_006013.3, NM_001256580.1, NM_001256577.1	RPL10, BC043580	1.8332e-08	6 out of 12	-2.2695	-1.58654	-3.40742	0.54	-1.80748	-0.99	-2.66	-2.38035	-3.37	-1.57	-1.81	-2.39
M-013095-00	NM_021192	NM_021192.2	HOXD11	1.85917e-08	6 out of 12	-2.26727	-2.26831	-4.08172	-1.03	-2.84361	-1.83	-1.51	-1.2489	-3.17	-1.29	-1.57	-2.78
M-026115-00	XM_034640	NM_000968.3	RPL4	2.15952e-08	6 out of 12	-3.8553	-1.89006	-3.67351	-0.98	-0.748788	-0.49	-2.25	-2.34453	-3.38	-1.7	-1.33	-2.79
M-014161-00	NM_014014	NM_014014.4	SNRNP200	2.262e-08	6 out of 12	-1.96877	-1.73614	-3.83144	-0.75	-1.61092	-0.83	-3.29	-2.24968	-3.36	-1.26	-2.53	-2.28
M-006020-00	NM_002798	NM_002798.1	PSMB6	2.60421e-08	6 out of 12	-1.62984	-2.3831	-2.48841	-1.99	-3.69077	-2.95	-2.87	-2.23542	-1.3	0.31	0.11	-1.38
M-020762-00	NM_014740	NM_014740.3	EIF4A3	3.01541e-08	6 out of 12	-2.6237	-2.30829	-3.52749	-0.25	-1.28894	-1.49	-2.22	-1.73459	-4.83	-1.67	-2.27	-1.82
M-023449-00	XM_042936	NM_001080423.2	GRIP2	3.10947e-08	6 out of 12	-2.22028	-1.14583	-1.77964	0.17	-4.76926	-4.95	-1.08	-1.29862	-3.45	-4.42	-1.9	-2.13
M-011357-00	NM_002696	NM_002696.2	POLR2G	3.14633e-08	6 out of 12	-4.8192	-2.21676	-5.11237	-2.25	-1.02875	-1.84	-1.64	-1.37936	-3.75	-1.21	-3.41	-1.11
M-022036-00	XM_063202	NO MATCH TO REFSEQ FOUND		3.38656e-08	6 out of 12	-2.05506	-2.68703	-1.80525	0.01	-3.39993	-3.37	-1.35	-3.22395	-2.83	-1.78	-1.41	-0.17
M-004956-01	NM_004856	NM_138555.2, NM_004856.5	KIF23	3.72267e-08	6 out of 12	-1.87367	-1.6262	-3.88469	-0.45	-3.25665	-2.5	-2.2	-1.65787	-4.34	0.39	-1.05	-3.98
M-003771-00	NM_001022	NM_001022.3	RPS19, SNX6	4.06795e-08	6 out of 11	-2.59723	-2.89988	-4.08758	0.18	-1.16208	NA	-1.88	-2.07179	-4.02	-1.65	-1.45	-3.32
M-018681-00	NM_138342	NM_138342.3	GLB1L2	5.03106e-08	6 out of 12	-2.17733	-1.73791	-1.05134	0.19	-4.40329	-4.97	-1.82	-1.87173	-2.55	-3.68	-2.28	-1.44
M-030859-00	XM_371023	NM_033251.2, NM_001243131.1, NM_001243130.1, NM_000977.3	RPL13	5.56515e-08	6 out of 12	-1.95945	-1.04774	-5.31364	-1.18	-1.45375	-2.55	-2.18	-2.16743	-2.85	-1.3	-1.35	-2.79
M-009859-01	NM_017431	NM_017431.2	PRKAG3	5.87631e-08	6 out of 12	-2.47208	-1.91509	-4.85945	-1.17	-2.79919	-1.42	-2.16	-1.81453	-3.26	-1.2	-1.98	-4.08
M-026953-00	XM_035497	NM_001037806.3	NCKAP5L	6.34465e-08	6 out of 12	-2.95391	-2.4028	-0.281953	-2.15	-0.423327	-0.82	-1.64	-0.490483	-2.42	0.16	-2.31	-2.33
M-020729-00	NM_016633	NM_016633.2	AHSP	6.68263e-08	8 out of 24	-1.64868	-2.07963	-5.31362	-2.88	-0.616835	-1.93	-1.46	-1.37866	-2.71	-0.77	-2.32	-1.9
M-013587-00	NM_000993	NR_002595.1, NM_001099693.1, NM_001098577.2, NM_000993.4	RPL31, ACPL2, ANKS1B, RPL31P11	8.95211e-08	6 out of 12	-0.648631	-0.982206	-3.48352	-1.41	-2.33505	-2.15	-0.52	-1.63143	-4.6	-2.12	-0.82	-3.01
M-013063-00	NM_001655	NM_001655.4, NM_001142281.1	ARCN1	9.43232e-08	6 out of 12	-2.21585	-2.11337	-3.21359	0.38	-2.461	-0.79	-1.68	-0.175929	-0.87	0.13	-2.87	-2.19
M-015369-00	NM_016284	NM_206999.1, NM_016284.3	CNOT1	9.49255e-08	6 out of 12	-2.38233	-2.11094	-1.3354	0.37	-2.7485	-9.13	-1.93	-1.17232	-3.36	-1.77	-2.2	-1.49
M-008841-00	NM_130901	NM_130901.1, NR_038255.1, NR_038254.1, NR_038253.1	LOC100288637, OTUD7A	1.08422e-07	5 out of 12	-1.56841	-1.97947	-1.34047	-1.14	-3.37263	-3.78	-1.58	-0.51639	-2.54	-3.05	-1.59	-2.61
M-010130-00	NM_015414	NM_033643.2, NM_015414.3	RPL36	1.24138e-07	6 out of 12	-2.70804	-2.69854	-8.87157	-0.81	-1.59091	-1.95	-2.14	-1.71677	-3.14	-0.92	-1.56	-2.09
M-017523-01	NM_002265	NM_002265.4	KPNB1	1.52005e-07	5 out of 11	-3.22769	-2.67588	-4.79505	-0.29	-0.737704	NA	-2.42	-1.85262	-2.84	-1.13	-1.87	-0.92
M-015567-00	NM_004965	NM_004965.6	HMGN1, SHCBP1L, BCAS3, UGGT2, C10orf112, NBR2, WDR25, C7orf58, ACTN1, NREP	1.54339e-07	5 out of 11	-3.04618	-1.53062	-3.2156	-0.47	-4.23492	NA	0.02	-1.32791	-1.15	-1.83	-2.42	-3.1
M-013617-00	NM_004597	NM_177542.2, NM_004597.5	SNRPD2	1.5902e-07	6 out of 12	-1.42891	-1.08473	-2.06139	-1.51	-2.20593	-2.99	-2.27	-1.21803	-2.88	-1.01	-1.25	-2.63
M-013627-00	NM_001020	NM_001020.4	ZNF90, RPS16	1.59322e-07	6 out of 11	-1.57263	-2.10899	-4.32238	0.59	-1.37931	NA	-2	-2.19454	-3.02	-1.47	-1.41	-3.28
M-009621-01	NM_002811	NM_002811.4	PSMD7	1.62942e-07	6 out of 11	-1.92739	-2.04645	-3.55501	-1.17	-2.21097	NA	-1.69	-2.19676	-4.77	-1.07	-2	-1.73
M-024567-00	XM_038520	NM_014775.2, NM_001007467.1	SFI1	1.75904e-07	6 out of 12	-0.733441	-1.26414	-2.05273	-2.38	-2.18138	-3.4	-1.23	-1.00625	-2.37	-1.57	-1.85	-2.36
M-020260-00	NM_016047	NM_016047.3	SF3B14	1.81506e-07	6 out of 12	-0.995387	-2.08732	-2.34169	0.06	-2.24321	-1.06	-2.05	-1.96356	-4.7	-1.16	-1.18	-3.21
M-018940-00	NM_182532	NM_182532.1	TMEM61	1.98857e-07	6 out of 12	-2.45532	-1.52116	-2.71944	0.18	-2.00497	-1.99	-1.41	-1.71662	-4.59	-1.97	-2.92	-2.69
M-013149-00	NM_001997	NM_001997.4	FAU	1.99177e-07	6 out of 12	-2.46395	-2.45477	-8.4106	0.01	-0.861762	-2.02	-1.8	-1.8237	-4.5	-1.69	-1.86	-2.74
M-023581-00	XM_045911	NM_014980.2	STXBP5L	2.0446e-07	6 out of 12	-1.40003	-0.615893	-2.70173	-0.26	-1.62489	-2.42	-2.04	-1.33829	-2.4	-3.47	-2.81	-1.45
M-011134-00	NM_000972	NM_000972.2	LOC647946, C12orf51, RPL7A	2.16826e-07	4 out of 12	-1.35453	-0.883109	-3.50062	0.08	-0.796472	-3.8	-1.53	-1.66899	-3.76	-1.7	-1.01	-3.12
M-011187-00	NM_000938	NM_000938.1	POLR2B	2.22746e-07	6 out of 12	-3.21454	-1.98147	-3.62947	-1.08	-2.03237	-1.36	-1.56	-1.79561	-2.93	-1.16	-3.21	-2.27
M-030987-00	XM_371204	NR_029406.1, NR_003572.2, XR_132493.1, XR_132461.1, XR_132459.1, NR_026982.1, NR_026981.1, NR_024529.1, NR_024528.1, NR_000029.3	MGC2752, RPL23AP82, FLJ43681, RPL23AP53, RPL23AP7	2.2438e-07	6 out of 12	-1.80279	-1.42913	-2.03004	0.21	-2.6561	-2.95	-2.26	-2.05053	-3.03	-1.13	-1.47	-0.98
M-020188-00	NM_012369	NM_012369.2, NM_001004685.1	OR2F1, OR2F2	2.41707e-07	6 out of 12	-2.03657	-2.22828	-2.02841	-0.95	-1.09295	-0.73	-1.53	-1.53863	-3.32	-2.43	-1.55	-2.65
M-022570-00	XM_086494	NM_002954.5, NM_001177413.1, NM_001135592.2	RPS27A	2.53031e-07	6 out of 12	-2.37615	-1.59707	-4.39042	-0.94	-1.60548	-1.15	-2.02	-2.83339	-3.23	-1.8	-1.35	-3.31
M-008566-01	NM_006585	NM_006585.2	CCT8, FMO5	2.69044e-07	6 out of 12	-2.01549	-3.04245	-2.96789	-0.65	-0.671234	-1.32	-0.71	-2.23607	-2.81	-1.42	-1.94	-2.42
M-020061-00	NM_012433	NM_012433.2	SF3B1	2.88173e-07	6 out of 12	-1.39354	-2.52819	-6.62453	-0.3	-1.04514	-1.63	-2.41	-2.00198	-4.49	-1.36	-1.87	-3.19
M-011496-00	NM_003673	NM_003673.3	TCAP	2.90418e-07	6 out of 12	-1.22251	-0.921923	-1.19221	0.18	-2.33693	-2.12	-0.8	-2.30934	-2.6	-0.4	-2.03	-2.01
M-013607-00	NM_001005	NM_001256802.1, NM_001005.4	RPS3, CAGE1, LOC100130890	2.97588e-07	6 out of 12	-2.00489	-1.674	-4.51492	0.67	-1.01506	-1.67	-2.29	-2.26937	-4.18	-1.44	-1.66	-3.56
M-016338-00	NM_024627	NM_024627.5	GNB1L, C22orf29	3.0175e-07	6 out of 12	-2.00088	-2.22318	-1.28679	-0.5	-1.24433	-1.13	-1.72	-2.09172	-2.27	-1.36	-2.19	-2.81
M-016182-00	NM_033104	NM_033104.3, NM_001256430.1	STON2	3.05552e-07	5 out of 11	-1.06162	-1.1176	-1.02937	0.23	-4.01542	-2.48	-0.87	NA	-2.34	-2.48	-1.78	-2.81
M-011262-00	NM_001412	NM_001412.3	EIF1AX	3.07087e-07	5 out of 12	-2.54317	-1.96156	-2.40104	-0.77	-1.4952	-2.88	-1	-3.08766	-2.56	-0.53	-1.42	-0.44
M-011157-00	NM_001032	NM_001032.3, NM_001030001.1	DAPK1, PSMC2, NEMF, RPS29, ADORA3	3.7062e-07	5 out of 11	-1.67158	-2.58702	-4.76442	-0.16	-1.20592	NA	-1.86	-2.31616	-2.76	-1.24	-1.41	-3.32
M-006838-02	NM_018685	NM_018685.2	ANLN	3.84976e-07	5 out of 12	-1.95835	-2.15127	-4.34334	0.85	-2.1412	-0.86	-1.93	-1.49327	-4.31	-1.6	-0.93	-4.13
M-020247-00	NM_014453	NM_198426.1, NM_014453.2	CHMP2A	4.7069e-07	5 out of 12	-2.35428	-0.886504	-1.71866	0.5	-0.272585	-2.66	-1.91	-1.06005	-3.67	-3.62	-2.6	-1.84
M-011141-00	NM_000976	XR_133285.1, NM_000976.3	RPL12, NBEAL1, L32131, BC016143	5.10008e-07	5 out of 12	-1.64847	-2.12303	-2.95552	0.23	-1.62995	-3.15	-1.54	-1.84085	-3.59	-1.14	-1.36	-2.96
M-011146-00	NM_000994	NM_001007074.1, NM_001007073.1, NM_000994.3	MTHFD1L, RPL32, ANKRD42	5.24438e-07	5 out of 11	-2.20182	-2.17298	-5.57295	0.44	-1.42268	NA	-1.84	-1.84888	-3.99	-1.57	-1.75	-4.3
M-017432-00	NM_145699	NM_145699.3, NM_001193289.1	APOBEC3A	6.01427e-07	5 out of 12	-1.49437	-0.881118	-2.92218	-4.25	-2.45071	-2.32	-1.56	-0.689835	-1.19	-1.49	-0.4	-3.28
M-011138-00	NM_001007	NM_001007.4	RPS4X, D28359	6.61117e-07	5 out of 11	-1.95688	-2.78303	-4.93434	-0.84	-1.59348	NA	-1.97	-2.24759	-4.19	-1.62	-1.65	-2.96
M-013666-00	NM_007104	NM_007104.4	RPL10A	6.93449e-07	4 out of 12	-1.88339	-3.00132	-4.61847	0.14	-1.05547	-1.37	-1.98	-1.88534	-2.9	-1.39	-1.45	-3.39
M-021161-00	NM_018097	NM_018097.2, NM_001130447.1	HAUS2	7.30279e-07	5 out of 12	-1.50796	-0.358397	-1.7594	-0.65	-4.71577	-2.76	-0.18	-0.932888	-3.59	-2.33	-1.55	-2.3
M-017940-00	NM_016451	NM_016451.4, NM_001144062.1, NM_001144061.1	COPB1, PSMA1	7.40193e-07	5 out of 12	-2.64955	-2.29874	-2.65133	0.3	-2.96733	-1.1	-1.9	-1.7836	0.25	-1.57	-3	-1.31
M-020872-00	NM_015522	NM_016008.3, NM_015522.3, NM_001193464.1	DYNC2LI1	8.91579e-07	5 out of 12	-1.32084	-0.898337	0.119085	-0.04	-4.34669	-2.27	-1.5	-0.773926	-3.74	-2.28	-1.77	-2.4
M-019534-00	NM_003750	NM_003750.2	EIF3A	8.97421e-07	5 out of 11	-1.72015	-2.79515	-2.98263	-0.28	-1.45069	NA	-1.05	-2.01931	-2.82	-1.15	-1.36	-2.91
M-006842-00	NM_032032	NR_026583.1	RACGAP1P	9.13845e-07	5 out of 12	-2.33491	-2.38713	0.0256587	0.1	-3.45813	-1.18	-1.34	-0.949155	-2.72	-1.08	-2.27	-1.1
M-019533-00	NM_003755	NM_003755.3	EIF3G	9.91629e-07	5 out of 12	-2.04924	-1.87096	-3.63116	-0.94	-1.55362	-2.84	-1.4	-1.87927	-3.02	-0.4	-1.17	-2.94
M-022658-00	XM_165448	NM_053275.3, NM_001002.3	RPLP0	1.0214e-06	5 out of 11	-3.22903	-1.58666	-2.77058	1.03	-2.1933	-1.78	-1.97	NA	-3.67	-1.21	-1.62	-3
M-025053-00	XM_016548	NM_170723.1, NM_004825.2, NM_004680.2, NM_001003895.1, NM_001003894.1, NM_001001722.1	CDY1, CDY2B, CDY2A	1.18251e-06	5 out of 12	-2.41421	-1.48231	-0.286933	-0.16	-3.01014	-2.6	-1.31	-0.599848	-2.24	-0.61	-2.86	-1.63
M-011131-00	NM_001013	NR_038893.1, NR_038892.1, NM_001013.3	RPS9	1.28582e-06	5 out of 11	-1.82044	-2.17494	-3.98602	0.19	-1.31819	NA	-1.67	-2.21534	-2.69	-1.34	-1.61	-3.95
M-020165-01	NM_006565	NM_006565.3, NM_001191022.1	CTCF	1.2984e-06	5 out of 12	-0.410486	-1.13526	-3.16397	-1.35	-3.26744	-1.95	-1.72	-1.14453	-2.8	-2.16	-1.47	-2.87
M-011757-00	NM_002787	NM_002787.4	C7orf25, PSMA2	1.35541e-06	5 out of 11	-1.91361	-2.2405	-5.44555	0.78	-1.7455	NA	-1.99	-2.21495	-3.47	-1.43	-2.17	-1.72
M-012413-00	NM_012115	NM_012115.3, NM_001137668.1, NM_001137667.1	CASP8AP2	1.36994e-06	5 out of 11	-1.7059	-1.59393	-2.72383	0.66	0.531359	NA	-1.58	-0.986984	-5.07	-3.31	-2.49	-2.17
M-004995-01	NM_005471	NM_005471.4	GNPDA1	1.37322e-06	4 out of 12	-1.82331	0.422019	-3.13061	-1.85	-4.47606	-2.79	-1.66	-1.98039	-1.41	-1.82	-0.65	-4.15
M-018687-00	NM_182616	NM_182616.2, NM_001199058.1	C15orf38-AP3S2, C15orf38	1.52616e-06	5 out of 12	-1.902	-1.22388	-0.826534	0.82	-2.5472	-2.21	-1.1	-2.50028	-1.98	-2.34	-1.78	-3.46
M-011692-00	NM_002140	NM_031263.2, NM_031262.2, NM_002140.3	HNRNPK	1.57629e-06	5 out of 11	-3.67937	-1.79267	-2.9395	-0.68	-0.87896	NA	-2.15	-1.74078	-3.3	-1.6	-2.28	-0.91
M-016646-00	NM_013328	NM_013328.2	LEFTY1, PYCR2	1.65561e-06	5 out of 12	-0.898569	-1.69983	-3.4445	-1.27	-2.36042	-2.2	-1.68	-1.22084	-2.25	-1.32	-1.17	-2.82
M-013601-00	NM_012423	NR_026712.1, NR_003932.2, NM_012423.2, NR_026715.1, NR_004844.1	RPL13AP20, RPL13A, RPL13AP6, RPL13AP3, MDGA2	1.67037e-06	5 out of 11	-1.85034	-2.20176	-3.5413	0.72	-2.14103	NA	-1.84	-1.96305	-3.6	-1.52	-1.45	-3.71
M-013894-00	NM_020701	NM_020701.3, NM_001204890.1, NM_001199469.1	ISY1-RAB43, ISY1	1.67282e-06	5 out of 12	-3.401	-1.73058	-3.16469	-0.47	-3.12028	-1.74	-2.2	-1.99549	-2.62	-0.53	-1.7	-1.77
M-022762-00	XM_065899	NO MATCH TO REFSEQ FOUND	ABCB11	1.67974e-06	5 out of 12	-2.34009	-1.641	-2.31575	-1.08	-2.79751	-1.99	-1.67	-2.60539	-2.2	-1.55	-1.38	-1.84
M-012896-00	NM_018644	NM_054025.2, NM_018644.3	B3GAT1	1.81192e-06	5 out of 12	-0.316624	-0.7997	-1.35112	-1.02	-2.66797	-2.19	-1.43	-1.06113	-1.64	-2.7	-2.37	-2.3
M-004106-00	NM_006101	NM_006101.2	NDC80	1.82307e-06	5 out of 11	-2.13054	-2.67309	-1.7484	-0.28	-1.46219	NA	-1.8	-2.25533	-5.12	-0.62	-1.75	-2.72
M-003412-01	NM_007121	NM_007121.5, NM_001256647.1	NR1H2	1.84156e-06	5 out of 12	-2.2974	-2.41577	-1.66287	-0.48	-0.0921595	-1.16	-0.96	-1.50894	-2.19	-2.21	-2.45	-1.89
M-026863-00	XM_039218	NO MATCH TO REFSEQ FOUND		1.93082e-06	5 out of 12	-1.08949	-1.83812	-2.21581	-2.75	-0.649907	-1.35	-1.93	-2.18282	-2.58	-1.28	-1.37	-2.24
M-012975-00	NM_000967	NM_001033853.1, NM_000967.3	RPL3	2.01373e-06	4 out of 12	-1.18223	-1.21945	-2.72396	-1.54	-1.23013	-2.88	-1.44	-1.29643	-3.58	-1.77	-1.06	-3.16
M-032162-00	NM_207477	NR_027033.1	MIRLET7BHG	2.08495e-06	4 out of 12	-0.504201	-0.942313	1.06154	-0.1	-5.0057	-3.72	-1.48	-1.90603	-1.97	-3.41	-1.74	-2.72
M-003224-03	NM_001786	NM_033379.4, NM_001786.4, NM_001170407.1, NM_001170406.1	CDK1	2.0906e-06	5 out of 12	-1.17941	-1.39535	-1.43445	-1	-0.553521	-0.99	-2.41	-2.63846	-3.6	-1.59	-2.18	-4.84
M-006024-00	NM_005805	NM_005805.5	PSMD14	2.27278e-06	4 out of 11	-3.57238	-1.32117	-6.00464	-0.49	-1.66267	NA	-1.41	-2.35161	-4.47	-1.12	-1.77	-1.85
M-021249-00	NM_014814	NM_014814.1	PSMD6	2.32287e-06	5 out of 12	-1.89561	-1.74509	-6.1215	0.07	-2.69796	-3.18	-1.66	-1.69105	-6.09	-0.76	-2.09	-1.64
M-003576-01	NM_002446	NM_002446.3	MAP3K10	2.43335e-06	4 out of 12	-0.909892	-0.543078	-1.16244	-1.06	-3.32321	-2.79	-0.7	-0.585781	-3.75	-1.36	-2.69	-1.23
M-014339-00	NM_024322	NM_024322.2, NM_001199803.1	CENPO	2.68581e-06	5 out of 12	-1.17082	0.953657	-2.23789	-0.22	-2.65056	-1.66	-1.12	-1.15514	-2.15	-1.21	-2.19	-2.27
M-011237-00	NM_001253	NM_001253.3	CDC5L	2.70596e-06	5 out of 12	-1.67913	-1.90362	-5.77309	-1.48	-2.35933	-0.51	-2.36	-1.78644	-2.56	-0.65	-2.15	-1.74
M-007365-00	NM_173586	NM_001136506.2	SLC22A24	2.80331e-06	5 out of 12	-0.971283	-0.865369	-2.69144	0.24	-5.60552	-3.26	-1.87	-2.14152	-2.63	-1.82	-1.67	-0.25
M-012468-00	NM_012346	NM_153719.3, NM_153718.3, NM_016553.4, NM_012346.4, NM_001193357.1	IL4I1, NUP62	2.88211e-06	5 out of 12	-2.32692	-1.90542	-1.45939	-1.68	-3.69642	-3.58	-2.14	-1.20127	-2.98	-0.94	-1.49	-0.82
M-007083-00	NM_031918	NM_031918.3	KLF16	2.94369e-06	5 out of 12	0.995685	-0.448505	0.259848	-0.39	-2.89533	-1.96	-2.32	-1.40898	-2.39	-1.35	-2.14	-3.26
M-008483-00	NM_021727	NM_021727.3	FADS3	2.95451e-06	5 out of 12	-0.971681	-0.306481	-0.220681	-2.35	-3.81068	-5.46	-1.06	-1.66032	-1.19	-1.65	-2.14	-2.29
M-021938-00	XM_114152	NM_001010867.2	IBA57	3.00631e-06	5 out of 12	-2.52802	-0.736419	-2.13643	1.57	-2.20306	-0.83	-1.53	-0.281725	-1.08	-2.54	-2.26	-0.52
M-012164-00	NM_006013	NM_006013.3, NM_001256580.1, NM_001256577.1	RPL10, BC043580	3.05326e-06	3 out of 11	-1.67029	-1.82937	-5.83269	0.07	-1.23308	NA	-1.9	-1.65306	-4	-1.17	-1.68	-3.5
M-011103-00	NM_000449	NM_001025603.1, NM_000449.3	RFX5	3.14038e-06	5 out of 12	-0.934494	-0.976936	-2.18259	-0.76	-0.992124	-0.78	-2.13	-2.43564	-1.06	-1	-2.3	-2.31
M-009036-00	NM_003752	NM_003752.3, NM_001199142.1, NM_001099661.1, NM_001037808.1	EIF3C, EIF3CL	3.21885e-06	4 out of 12	-2.64073	-1.88429	-3.12123	-1.41	-1.62625	-1.92	-1.22	-1.88775	-3.47	-0.83	-1.72	-2.69
M-020071-00	NM_005926	NM_005926.2	MFAP1	3.22074e-06	5 out of 12	-2.84849	-1.3084	-2.99992	-0.65	-1.15113	-1.09	-1.92	-1.91899	-3.39	-0.93	-2.13	-2.27
M-014775-00	NM_032040	NM_032040.4	CCDC8, MYO16	3.31159e-06	5 out of 12	-2.2828	-2.12519	-7.06409	0.02	0.438401	0.41	-2.22	-1.04294	-4.54	0.93	-0.69	0.02
M-016844-00	NM_015932	NM_015932.5	POMP	3.46342e-06	5 out of 12	-2.63288	-2.88011	-4.55332	0.12	-0.946528	-0.68	-1.58	-1.96658	-2.1	-0.84	-1.8	-2.67
M-017212-01	NM_002808	NM_002808.3	PSMD2	3.55229e-06	5 out of 12	-1.75678	-1.99909	-4.84712	-0.87	-0.875932	-0.73	-2.15	-2.11911	-4.79	-0.96	-1.19	-2.88
M-005680-00	NM_001708	NM_001708.2, NM_001219.4, NM_001199674.1, NM_001199673.1, NM_001199672.1, NM_001199671.1, NM_001130674.2	OPN1SW	3.60901e-06	5 out of 12	-0.95614	-1.27558	-3.24754	0.12	-0.770759	-1.44	-2.22	-2.11409	-2.24	-1.09	-1.44	-3.19
M-008873-00	NM_000928	NM_000928.2	PLA2G1B	3.65362e-06	5 out of 12	-0.464707	-0.558903	-0.393433	-2.11	-2.83953	-2.52	-0.73	-2.15052	-1.55	-1.77	-1.89	-2.76
M-011133-00	NM_000999	NM_001035258.1, NM_000999.3	NCOA7, RPL38	3.6908e-06	4 out of 12	-2.62909	-1.75229	-3.12785	-0.08	-0.534434	-0.73	-0.44	-1.51031	-3.56	-1.38	-0.95	-3.41
M-019971-00	NM_005489	NM_170600.2, NM_005489.3, NM_001252334.1, NM_001142534.1, NM_001142533.1, NM_001142532.1, NM_001142531.1	SH2D3C	3.89671e-06	5 out of 12	0.11337	-2.11525	-3.92459	-2.55	-1.81436	-0.77	-1.46	-2.10694	-1.26	-0.42	-1.05	-2.12
M-003545-09	NM_003600	NM_198437.1, NM_198436.1, NM_198435.1, NM_198434.1, NM_198433.1, NM_003600.2, NR_001587.1	AURKA, RAB3GAP2, AURKAPS1	4.15237e-06	5 out of 12	-0.6115	-0.852362	-0.5002	-0.84	-1.75031	-2.32	-2.13	-1.73448	-3.55	-0.58	-2.1	-2.51
M-008318-00	NM_173527	NM_173527.2	REM2	4.19849e-06	5 out of 11	-1.52132	-1.34439	-1.34297	-1.8	-2.82404	-1.24	-0.65	NA	-2.39	-2.07	-2.04	-3.54
M-025967-00	XM_294473	NO MATCH TO REFSEQ FOUND		4.21652e-06	5 out of 12	-1.84694	-1.99359	-3.52213	0.5	-1.33991	-1.57	-2.32	-2.09862	-3.33	-1.87	-1.34	-2.99
M-017453-00	NM_145794	NM_017613.2	DONSON	4.58342e-06	5 out of 12	-3.05291	-1.92631	-1.85397	-1.11	-0.262772	-1.7	-1.39	-2.0872	-4.03	-1	-2.18	-3.16
M-017766-00	NM_003091	NM_198216.1, NM_003091.3	SNRPB	4.78993e-06	5 out of 12	-0.904883	-0.892656	-2.39715	0.5	-0.587733	-2.08	-2.14	-1.37434	-2.81	-0.65	-1.04	-2.24
M-019196-00	NM_003751	NM_003751.3, NM_001037283.1	EIF3B	4.86572e-06	5 out of 12	-2.17008	-1.91013	-2.35982	-1.77	-1.61587	-2.3	-1.39	-1.9413	-2.08	-1.13	-1.44	-3.07
M-014285-00	NM_024060	NM_024060.2, NM_001620.1	AHNAK	4.88359e-06	2 out of 12	-0.91738	-1.63071	-0.199833	-1.83	-5.57538	-5.7	-0.83	0.637354	-1.18	-0.92	-0.57	-0.75
M-016853-00	NM_152586	NM_152586.3	USP54	4.91408e-06	5 out of 12	-2.32783	-1.78601	-1.60234	0.46	-2.20318	-0.95	-2.46	-1.50807	-2.99	-1.45	-2.08	-1.92
M-009548-00	NM_014338	NM_014338.3	PISD	4.92161e-06	4 out of 12	-1.45102	-1.84517	-4.32766	0.73	-3.19657	-3.74	-1.47	-1.45531	-1.8	-1.41	-1.47	-2.58
M-013078-00	NM_005387	NM_139132.3, NM_139131.3, NM_016320.4, NM_005387.5	NUP98	5.05953e-06	4 out of 12	-1.39533	-1.94724	-2.76265	0.68	-2.57072	-5.34	-1.94	-1.22614	-2.87	-0.4	-1.41	0.09
M-018851-00	NM_182554	NM_182554.2, NM_001042427.1	CHAT, C10orf53	5.15315e-06	5 out of 12	-1.01431	-0.695345	-0.94081	-0.04	-3.07681	-4.86	-0.81	-2.07021	-1.12	-2.29	-2.18	-1.56
M-015915-00	NM_138569	NM_138569.2	MLIP	5.50697e-06	4 out of 12	-0.341495	-0.0358448	-1.27437	-0.23	-3.91978	-4.41	-1.22	-1.33122	-2.56	-3.26	-1.34	-1.76
M-025464-00	XM_376679	NM_173569.3	UBN2	5.84653e-06	5 out of 12	-1.63397	-1.1464	-0.470718	-1.05	-0.337443	-3.18	-1.91	-2.26033	-3.14	-3.04	-2.06	-1.76
M-006560-00	NM_002968	NM_002968.2, NM_001127892.1	SALL1	6.02491e-06	5 out of 12	-1.57218	-2.05478	-0.667393	-1.43	-2.2533	-2.19	-1.88	-1.12444	-1.54	-1.66	-2.97	-3
M-027396-00	XM_372759	NO MATCH TO REFSEQ FOUND		6.12531e-06	5 out of 12	0.454113	0.324945	-0.953557	-2.05	-4.05448	-3.22	-1.62	-1.25861	-1.99	-2.15	-1.07	-2.24
M-023649-00	XM_114317	NM_001099645.1	RPL22L1, PDGFRA	6.29557e-06	5 out of 12	-1.78363	-1.74881	-5.16985	1.17	-0.852052	-1.31	-2.18	-1.63241	-2.13	-2.05	-1.2	-2.55
M-021218-00	NM_020127	NM_020127.2, NM_001126337.1	TUFT1	6.33006e-06	5 out of 12	-1.57024	-1.62052	-3.05309	-0.57	-1.80975	-1.27	-2.09	-1.79006	-2.95	-1.74	-2.05	-2.72
M-004105-00	NM_003318	NM_003318.4, NM_001166691.1	TTK	6.335e-06	5 out of 12	-1.4729	-2.07524	-3.13671	-0.19	-1.05684	-1.5	0.22	-1.31377	-2.59	-1.75	-2.05	-2.56
M-011142-00	NM_000979	NM_000979.2	RPL18	6.65823e-06	4 out of 12	-2.52777	-1.65345	-3.99494	0.44	-0.642229	-1.69	-0.4	-1.6117	-2.81	-1.43	-0.75	-2.86
M-016221-00	NM_004264	NM_004264.3	MED21	6.9572e-06	4 out of 12	-1.91811	-1.54549	1.42966	-0.76	-4.54078	-2.58	-1.64	-1.885	-2.52	-1.66	-2.63	-1.75
M-005562-01	NM_018971	NM_018971.1	GPR27	7.10572e-06	5 out of 12	-2.45384	-1.72492	-1.58131	-1.44	-1.09582	-2.26	-1.79	-0.971812	-2.48	-1.97	-2.34	-2.04
M-009620-00	NM_002694	NM_032940.2	POLR2C	7.60583e-06	5 out of 12	-1.72285	-1.97912	-1.02096	-1.14	-3.29855	-3.32	-2.29	-1.69829	-2.03	-0.3	-2.56	-1.12
M-015475-00	NM_138484	NM_138484.3, NM_001199257.1, NM_001199256.1, NM_001199255.1, NM_001199254.1, NM_001199253.1, NM_001199252.1, NM_001199251.1, NM_001012413.2, NM_001012412.3, NM_001012411.2, NM_001012410.3, NM_001012409.2	SGOL1	7.61725e-06	5 out of 12	-0.556545	-2.19076	-6.48004	-1.73	-1.03433	-2.47	-1.73	-0.992748	-5.31	-2.03	-1.96	-1.05
M-021060-00	NM_016175	NM_016175.3, NM_003900.4, NM_001142299.1, NM_001142298.1, NM_001017987.2	AK095057, C5orf45	7.73797e-06	5 out of 12	-1.38173	-1.5342	-1.88688	-1.83	-3.92766	-2.3	-0.82	-1.45961	-2.58	-2.55	-2.03	-1.78
M-019851-00	NM_004247	NM_004247.3, NM_001142605.1	EFTUD2	7.77854e-06	5 out of 12	-1.86503	-2.39743	-4.09522	-0.52	-1.10705	-0.97	-2.71	-1.64486	-3.17	-0.12	-1.29	-2.03
M-025085-00	NM_015245	NM_015245.2	ANKS1A	7.82512e-06	5 out of 12	-2.02987	-2.21252	-3.507	0.58	-0.0753715	-0.9	-1.24	-0.885115	-3.32	-1.02	-1.79	-2.87
M-004739-00	NM_002695	NM_002695.3	POLR2E	7.88365e-06	5 out of 12	-2.52994	-2.02828	0.525932	0.12	-1.53272	-2.13	-1.73	-2.24736	-2.06	-1.41	-1.6	-1.18
M-028590-00	XM_371843	NO MATCH TO REFSEQ FOUND		7.98393e-06	5 out of 12	-1.56329	-2.02258	-4.84951	0.53	-0.816322	-1.12	-2.52	-1.71328	-3.53	-1.76	-1.54	-2.48
M-017021-00	NM_152704	NM_199138.1, NM_152704.2	FAM123A	8.03147e-06	5 out of 12	-2.92908	-2.14045	-1.91395	-2.02	-1.81929	-0.49	-1.53	-1.05018	-2.36	-1.28	-1.22	-2.1
M-010904-00	NM_002685	NM_002685.2, NM_001001998.1	EXOSC10	8.1513e-06	5 out of 12	-1.07071	-0.672856	-0.396771	-2.06	-1.23933	-1.07	-2.02	-0.878161	-1.66	-2.31	-2.14	-2.12
M-025197-00	XM_291204	NM_001161834.2	C7orf72	8.53171e-06	5 out of 12	-2.01925	-2.04781	-2.06141	-0.89	-0.765966	-0.78	-2.21	-1.53931	-2.7	-1.88	-1.71	-1.49
M-004281-00	NM_017758	NM_017758.3	ALKBH5	8.57552e-06	5 out of 12	-2.24047	-2.47107	-2.01717	-0.83	-1.76431	-1.13	-2.15	-1.08378	-0.61	-0.86	-1.57	-2.96
M-010039-00	NM_018159	NM_018159.3, NM_153183.2	NUDT10, NUDT11	8.60693e-06	5 out of 12	-2.83645	-1.97451	-2.89856	-1.18	-2.0148	-1.05	-1.58	-1.77003	-3.18	-0.85	-1.96	-2.4
M-023101-00	XM_034594	NM_020943.2	CWC22	8.69534e-06	5 out of 12	-0.178918	-2.35307	-5.7654	-1.11	-0.956958	-0.96	-2.36	-2.0121	-4.43	-0.89	-1.99	-1.5
M-017813-00	NM_021177	NM_021177.4	LSM2, DACH1	8.71438e-06	5 out of 12	-3.07596	-1.31953	-1.73394	0	-2.01192	-1.35	-2.12	-0.494627	-3.65	0.53	-1.25	-2.42
M-011139-00	NM_000661	NM_001024921.2, NM_000661.4	KIAA0391, SLC35F3, APOO, RPL9, SLC25A33	8.76632e-06	3 out of 12	-0.964819	-1.17446	-3.92161	-1.77	-0.965754	-1.65	-1.64	-1.36386	-3.31	-1.38	-0.95	-3.63
M-003990-00	NM_175900	NM_175900.3	BOLA2, C16orf54	8.97786e-06	5 out of 12	-1.46978	-1.08375	0.635439	-0.27	-3.43746	-2.39	-1.39	-0.466624	-2.01	-2.89	-1.73	-2.25
M-013722-00	NM_002954	NM_002954.5, NM_001177413.1, NM_001135592.2	RPS27A, UBE3C	9.07108e-06	3 out of 12	-1.78646	-1.02434	-3.52065	-0.48	-0.0832039	-0.15	-0.32	-1.03357	-3.3	-1.38	-1.01	-3.62
M-024116-00	XM_087499	NO MATCH TO REFSEQ FOUND		9.14816e-06	5 out of 12	-1.43039	-1.48647	-5.20259	-0.15	-2.63426	-2.61	-2.33	-1.13163	-0.84	-1.69	-1.35	-2.01
M-005739-00	NM_152232	NM_152232.2	TAS1R2	9.1675e-06	5 out of 12	-1.25671	-0.754372	-3.23606	-0.52	-2.63518	-2.79	-1.34	1.30398	-2.47	-1.57	-2	-1.64
M-019128-00	NM_017929	NM_017929.5, NM_001199319.1, NM_001127649.2	PEX26	9.20107e-06	5 out of 12	-2.68892	-1.43358	-2.00999	-0.57	-1.00925	-1.57	-1.61	-1.36032	-2.38	-2.32	-2.31	-1.43
M-019557-00	NM_003457	NM_003457.3, NM_001098507.1, NM_001032293.2	ZNF207	9.26755e-06	5 out of 12	-1.51762	-1.24472	-2.00684	0.41	-3.63536	-3.51	-1.55	-1.36994	-2.55	-1.29	-2.22	-1.87
M-006998-00	NM_017438	NR_040088.1, NR_040086.1, NM_017438.3, NM_001007259.1, NR_040087.1	SETD4	9.37469e-06	5 out of 12	-2.00424	-0.410189	-2.42948	0.41	-1.1962	-1.41	-0.85	-1.54612	-2.17	-2.18	-2.09	-0.96
M-011362-00	NM_002796	NM_002796.2	PSMB4	9.40163e-06	5 out of 12	-2.00397	-1.23897	-2.67398	-2.63	-1.28603	-0.98	-2.39	-1.78466	-1.37	-0.74	-2.14	-0.82
M-012837-00	NM_014301	NM_213595.2, NM_014301.3	ISCU	9.46247e-06	5 out of 12	-2.30341	-2.00082	-2.21369	-0.43	0.190997	0.38	-1.4	-1.24535	-0.9	-2.43	-1.87	-2.04
M-013703-00	NM_000975	NM_001199802.1, NM_000975.3	RPL11	9.58617e-06	4 out of 11	-1.7084	-2.40322	-4.85432	-0.11	-0.81592	NA	-1.41	-1.69651	-3.58	-0.61	-1.48	-3.12
M-016363-00	NM_006076	NM_006076.4	AGFG2	9.83397e-06	4 out of 12	-1.59369	-1.41714	-1.88469	-0.71	-2.69119	-2.95	-1.87	-0.250469	-0.58	-2.46	-1.17	-3.25
M-029344-00	XM_379594	XR_132545.1, XR_113153.1	AX747981	9.93921e-06	5 out of 12	-2.26897	-1.59327	-2.8096	0.1	-2.30939	-1.73	-1.88	-1.14138	-3.73	-1.65	-2	-1.66
M-007364-00	NM_173596	NM_173596.2, NM_001135195.1	SLC39A5	1.0088e-05	5 out of 12	-1.7535	-1.2313	-1.08987	0.48	-7.87076	-4.44	-2.32	-1.77107	-2.36	-1.5	-1.78	-2
M-020268-00	NM_015582	NM_001134321.1, NM_001078172.1	FAM127B	1.02958e-05	2 out of 12	-1.0394	-0.486893	-1.80721	-0.01	-5.82978	-5.21	-1.74	-0.353833	-1.91	-1.08	-1.89	-1.89
M-003205-02	NM_001237	NM_001237.3	CCNA2, UST	1.04692e-05	4 out of 11	0.245105	-1.01594	-6.84929	-1.02	-1.60979	NA	-2.39	-1.07837	-3.5	-1.86	-1.96	-2.5
M-009869-01	NM_000945	NM_000945.3	PPP3R1	1.06561e-05	4 out of 12	-1.74743	-1.15916	-2.69916	-2.78	-1.64756	-1.22	-0.79	-1.56697	-2.89	-0.15	-2.45	-0.58
M-012955-00	NM_000970	NM_001024662.1, NM_000970.3	RPL6	1.09411e-05	4 out of 12	-1.83797	-1.1082	-2.44245	0.54	-0.974686	-2.5	-1.46	-1.68166	-3.64	-1.49	-1.06	-3.48
M-005507-01	NM_013345	NM_013345.2	GPR132	1.1372e-05	4 out of 12	-0.168379	-0.965478	-0.275229	-3.2	-3.55287	-3.99	-0.56	-0.953199	-1.49	-1.93	-1.94	-2.44
M-012863-00	NM_000984	NM_000984.5	RPL23A, BCAS3	1.20601e-05	3 out of 12	-1.86283	-1.24382	-3.63555	0.19	-1.06277	-1.15	-0.35	-1.48957	-3.24	-1.42	-0.85	-3.24
M-010865-00	NM_000981	XR_133132.1, XR_132641.1, NM_000981.3, NR_026660.1	RPL19, NAPEPLD, RPL19P12, TFDP2	1.29099e-05	4 out of 12	-2.41965	-1.4041	-2.89354	-0.17	-0.660583	-0.99	-0.38	-1.3346	-3.03	-1.63	-0.77	-3
M-020086-00	NM_006107	NM_016424.4	LUC7L3	1.37503e-05	4 out of 12	-1.70331	-1.89929	-3.39234	0.6	-3.1798	-1.84	-1.79	-1.5098	-1.74	-2.41	-1.44	-3.7
M-027208-00	NM_198444	NM_001102600.1, NM_001102599.1, NM_001102598.1, NM_001102597.1	CEACAM20	1.46423e-05	4 out of 12	-1.90241	0.0562963	-1.62293	-0.9	-3.36964	-4.05	-0.88	-0.948701	-3.2	-1.49	-2.08	-1.52
M-013542-00	NM_001019	NM_001030009.1, NM_001019.4	BC042893, RPS15A, ESRP1, MIR548O2, NPIPL1	1.61725e-05	3 out of 12	-1.45155	-1.0551	-3.62376	0.8	-0.256064	-0.37	-0.24	-0.750479	-3.66	-1.64	-0.98	-3.18
M-013797-00	NM_020214	NM_020214.2	PARP6, CELF6	1.6256e-05	4 out of 12	-2.387	-1.57981	-1.02984	0.72	-4.09863	-2.43	-0.98	-0.96786	-1.44	-1.2	-0.72	-2.67
M-012910-00	NM_000982	NR_026911.1, NM_000982.3	RPL21, TMEM17, PLEKHA6, SSH2	1.68703e-05	4 out of 12	-1.73009	-1.43499	-4.61214	-1.43	-0.258129	-0.53	-0.45	-1.40164	-2.94	-2.38	-0.78	-3.24
M-026959-00	NM_138473	NM_138473.2, NM_003109.1, NM_001251825.1	SP1	1.70218e-05	4 out of 12	-1.28529	-0.633754	-1.45437	-2.59	-1.58645	-1.36	-0.62	-0.987728	-1.44	-3.51	-2.38	-2.58
M-010646-00	XM_058073	NM_015135.2	NUP205	1.74629e-05	4 out of 12	-2.37669	-1.78281	-3.40905	-0.45	-1.78926	-3.18	-1.89	-1.092	-3.05	-0.83	-1.76	-1.62
M-012041-00	NM_005262	NM_005262.2	GFER	1.83109e-05	4 out of 11	-1.35522	-1.40527	-2.94376	-0.55	-2.30906	NA	-1.9	-1.01738	-3.25	-1.89	-0.52	-3.4
M-003509-01	NM_002756	NM_145109.2, NM_002756.4	MAP2K3	1.88345e-05	4 out of 12	-1.45138	-1.47322	-1.12625	-0.81	-4.70139	-3.14	-1.5	-1.35193	-1.19	-2.28	-1.68	-3.39
M-013633-00	NM_000985	NM_001199356.1, NM_001199355.1, NM_001199345.1, NM_001199344.1, NM_001199343.1, NM_001199342.1, NM_001199341.1, NM_001199340.1, NM_001035006.2, NM_000985.4	RPL17-C18ORF32, RPL17	1.89346e-05	3 out of 12	-1.4639	-1.21929	-3.61904	-0.55	-0.36029	-1.18	-0.43	-1.40586	-3.14	-1.87	-0.87	-3.5
M-011158-00	NM_000980	NM_000980.2	HECW1, TXNRD1, RPL18A, USH2A	2.01106e-05	3 out of 12	-1.17354	-0.801059	-3.46248	-0.39	-0.91002	-1.06	-0.39	-1.23351	-3.16	-1.68	-0.81	-3.13
M-012859-00	NM_000988	NM_000988.3	RPL27, MKLN1	2.04251e-05	3 out of 12	-1.52857	-1.04793	-3.12327	-0.31	-1.1221	-1.26	-0.51	-1.3716	-3.99	-1.89	-0.93	-3.37
M-019013-00	NM_016652	NM_016652.4	CRNKL1	2.12125e-05	4 out of 12	-2.34104	-2.356	-3.22681	0.4	-0.215545	-0.53	-1.87	-1.72735	-3.79	-0.29	-1.81	-1.37
M-019473-00	NM_017584	NM_017584.5	MIOX	2.23246e-05	4 out of 12	-0.690679	-0.89257	-4.79972	0.53	-1.81573	-3.5	-1.85	-1.45452	-3.1	-1.13	-0.95	-2.07
M-017887-00	NM_000166	NM_001097642.2, NM_000166.5	GJB1	2.6697e-05	4 out of 12	-0.788775	-1.0581	-1.45178	-0.18	-2.58539	-4.05	-0.41	-1.10668	-0.16	-2.82	-2.31	-1.1
M-006939-00	NM_007028	NM_007028.3	TRIM31	2.67466e-05	3 out of 12	-1.13679	0.349082	0.353749	-1.3	-4.76995	-6.08	-0.96	-0.89668	-0.76	-2.51	-0.88	-1.72
M-031434-00	XM_036729	XM_036729.8, XM_001718645.4, NM_017414.3	USP18, USP41	2.73111e-05	4 out of 12	-1.07367	-0.857161	-3.35286	-0.13	-2.3044	-2.5	-0.97	-1.65446	-2.92	-1.73	-1.23	-1.53
M-013611-00	NM_000969	NM_000969.3	RPL5, ACOXL	2.7375e-05	4 out of 11	-1.60173	-2.24229	-4.46355	-1.21	-0.661684	NA	-1.01	-1.75627	-2.71	-1.31	-1.68	-2.44
M-026243-00	XM_373313	NM_054107.1	OR1J2	2.91996e-05	6 out of 24	-0.536691	-0.680458	-2.6291	-2.8	-2.47988	-1.59	-1.74	-0.664622	-2.42	-1.22	-0.79	-2.02
M-031764-00	NM_198822	NM_001165877.1	ATP5L2, CYB5R3	3.02477e-05	4 out of 12	-0.808847	-1.25991	-0.956695	0.32	-3.05567	-2.33	-1.55	-0.718112	-1.16	-2.49	-2.29	-1.39
M-012446-00	NM_012245	NM_012245.2	SNW1	3.07371e-05	4 out of 12	-1.80902	-1.3603	-3.75884	-1.13	-0.80798	-0.38	-1.91	-1.95349	-3.53	-2.12	-1.78	-3.02
M-019085-00	NM_004175	NM_004175.3	SNRPD3	3.3473e-05	4 out of 12	-1.45516	-0.795366	-1.48094	-0.46	-2.28619	-2.27	-1.84	-1.15811	-3.49	-0.98	-1.23	-2.4
M-030203-00	XM_370713	NO MATCH TO REFSEQ FOUND		3.4613e-05	4 out of 12	-2.2694	-1.87653	-5.133	-0.24	-0.668311	-0.52	-1.95	-1.49762	-3.43	-0.87	-1.18	-2.8
M-011481-00	NM_003609	NM_003609.4, NM_001197323.1	BOLA2, HIRIP3	3.52738e-05	4 out of 11	-1.92026	-1.9697	-3.94766	-1.06	-0.803622	NA	-1.6	-1.38689	-2.25	-1.39	-2.21	-2.65
M-011155-00	NM_001026	NM_033022.3, NM_001142285.1, NM_001142284.1, NM_001142283.1, NM_001142282.1, NM_001026.4	RPS24, SLC12A3	3.62791e-05	3 out of 12	-0.68906	-0.740846	-3.18323	-0.81	0	-0.14	-0.36	-0.885438	-3.05	-0.92	-0.75	-2.98
M-026431-00	XM_166103	NM_001080449.2	DNA2	3.81565e-05	3 out of 12	-0.62432	-0.297511	-0.71299	0.09	-2.96456	-2.99	-1.32	-0.0322844	-3.54	-1.74	-1.42	-1.46
M-021459-00	NM_152658	NM_152658.2	THAP8	3.90734e-05	4 out of 12	-1.72894	-1.13396	-2.4971	0.12	-2.79274	-2.68	-1.14	-1.97212	-1.17	-1.57	-2.25	0.08
M-016651-00	NM_153750	NR_040113.1, NR_027270.1	ANKRD20A5P, ANKRD20A11P	4.00147e-05	3 out of 12	-0.744431	-0.365503	-1.01477	-3.13	-5.34844	-2.95	-1.81	-1.09961	-0.73	-0.78	-0.75	-1.31
M-019499-00	NM_001764	NM_001764.2	CD1B	4.21368e-05	4 out of 12	-2.27234	-1.77065	0.740825	-3.09	0.164861	-0.11	-0.81	-1.08329	-1.23	-1.11	-2.24	-2.42
M-008076-00	NM_015077	NM_015077.2	TMEM199, SARM1	4.2248e-05	4 out of 12	-1.60861	-1.21564	-4.24389	0.03	-2.53136	-2.25	-1.95	-1.37891	-1.52	-1.59	-2.24	-1.99
M-011890-00	NM_022551	NM_022551.2	BC039356, RPS18	4.35999e-05	4 out of 12	-0.909825	-0.891305	-2.2341	0.51	-0.59166	-0.44	-0.46	-1.27074	-4.5	-2.42	-0.83	-3.8
M-015251-00	NM_080662	NM_080662.2	PEX11G	4.37951e-05	3 out of 12	-2.82032	-1.65354	-8.00961	-1.75	-1.21457	-1	-0.38	-1.18107	-4.53	-1.83	-1.67	-1.92
M-013679-00	NM_001031	NM_001031.4	ARMC9, RPS28	4.65978e-05	4 out of 12	-2.22496	-1.5557	-2.86951	-1.58	0.457449	0.56	-0.36	-1.2089	-3.24	-1.02	-0.85	-2.98
M-019138-00	NM_016128	NM_016128.3	COPG	4.95772e-05	4 out of 12	-2.2425	-2.21532	-3.92691	-1.31	0	-0.15	-1.52	1.09273	-0.13	-0.43	-2.66	-0.86
M-017387-00	NM_172208	NM_172209.2, NM_172208.2, NM_003190.4	TAPBP	5.13107e-05	4 out of 12	-1.44638	-1.74471	-1.10625	-2.42	-1.83768	-0.66	-2.21	-1.67891	-3.19	-0.84	-1.31	-2.87
M-012353-00	NM_006938	NM_006938.2	SNRPD1	5.14821e-05	4 out of 12	-1.81792	-1.22751	-1.69411	-0.27	-1.90692	-2.35	-2.21	-1.24574	-3.39	-1.09	-1.17	-2.41
M-029284-00	XM_379608	NO MATCH TO REFSEQ FOUND		5.19991e-05	4 out of 12	-0.83883	-1.01536	-1.31998	0.53	-2.94661	-2.42	-0.83	-2.35548	-0.82	-2.21	-1.89	-0.87
M-005329-01	NM_000180	NM_000180.3	GUCY2D	5.21722e-05	4 out of 12	0.313848	-0.520717	-1.43927	-2.27	-0.462676	-1.06	-0.95	-0.421635	-2.28	-0.93	-2.21	-2.38
M-014926-00	NM_032577	NR_001554.2	CSPG4P1Y	5.23024e-05	4 out of 12	-1.16301	-0.865201	-1.05672	-1.12	-3.10867	-3.59	-1.13	-0.581074	-1.14	-2.5	-1.66	-2.21
M-027822-00	XM_371488	NM_001029883.2	C2orf71	5.32114e-05	4 out of 12	-1.67922	-1.09536	-0.322098	-1.14	-2.88217	-3.52	-1.38	-0.562378	-2.97	-2.01	-0.99	-1.7
M-023544-00	NM_133459	NM_133459.3	CCBE1	5.33104e-05	4 out of 12	-1.4365	-0.961407	-4.31888	0.05	-2.88162	-1.03	-1.14	-0.909904	-2.16	-1.12	-0.96	-3.27
M-013545-00	NM_000995	NM_033625.2, NM_000995.3	RPL34, AEBP2	5.45082e-05	3 out of 12	-1.43029	-1.31215	-4.09617	-0.14	-0.172346	-0.78	-0.39	-0.402994	-2.88	-1.54	-0.82	-3.16
M-019026-00	NM_178431	NM_178431.1	LCE3A	5.49106e-05	4 out of 12	-2.20639	-1.24199	-5.46943	-0.76	-1.50881	-1.39	-2.2	-1.6488	-1.83	-1.2	-1.17	-3.45
M-017276-00	NM_006943	NM_006943.2	SOX12	5.49114e-05	4 out of 12	-1.39947	-0.757839	2.37003	-0.19	-3.17326	-3.45	-1.05	1.37331	-1.89	-2.88	-1.86	-2.15
M-025230-00	XM_212061	NM_182529.2, NM_001130475.1	THAP5	5.52151e-05	4 out of 12	0.170651	1.09018	0.654236	-4.07	0.487081	0.9	0.69	-2.04104	-3.17	-1.06	-1.23	-2.88
M-026599-00	XM_290506	NM_006842.2	SF3B2	5.56341e-05	4 out of 12	-1.49511	-1.45481	0.559129	-1.85	-1.82007	-3.86	-1.99	-1.29686	-3.97	-1.5	-2.2	-2.43
M-003778-01	NM_003466	NM_013992.3, NM_013953.3, NM_013952.3, NM_003466.3	PAX8	5.67323e-05	4 out of 12	-2.19609	-1.87035	-3.76724	-0.01	-0.271507	-0.96	-1.21	-1.11141	-2.23	-1.04	-1.76	-2.21
M-013987-00	NM_015412	NR_027796.1, NR_027794.1, NM_015412.3	C3orf17	5.9214e-05	4 out of 12	-1.7869	-2.27609	-2.63077	0.57	-0.889217	-1.57	-1.79	-1.50529	-2.19	-1.26	-0.94	-2.79
M-013602-00	NM_032958	NR_003655.2, NM_032959.5, NM_006234.4, NM_001097615.2	POLR2J, POLR2J4, POLR2J3, UPK3BL, RASA4, POLR2J2	5.97868e-05	4 out of 12	-1.95253	-1.09627	-2.53257	1.26	-0.0169481	-2.25	-1.77	-1.59959	-1.86	-2.2	-2.19	-1.73
M-014966-00	NM_032704	XR_132997.1, XR_132995.1, XR_132994.1, XR_132775.1, XR_132774.1, XR_111281.2, XR_111280.2, XR_110344.1, XR_110343.1, XR_110342.2, NM_032704.3, NM_006082.2, NM_006009.2, XR_132996.1, XR_132776.1	TUBA1C, TUBA1B, TUBA1A	5.98347e-05	4 out of 12	-1.92118	-1.62902	-4.16829	0.04	-1.33437	-1.12	-1.53	-1.79857	-4.75	-1.06	-2.19	-2.42
M-030041-00	XM_374987	NO MATCH TO REFSEQ FOUND		6.01709e-05	4 out of 12	-2.28186	-1.59198	-2.5151	-1.02	-1.86374	-1.6	-1.87	-1.2697	-2.8	-1.32	-1.08	-2.19
M-018954-00	NM_182560	NM_182560.2	C14orf177	6.08959e-05	4 out of 12	-1.82386	-1.85291	-4.00234	-0.06	-1.60633	-0.89	-1.17	-2.18772	-4.51	-1.9	-2.55	-0.76
M-019488-00	NM_003920	NM_003920.3	TIMELESS	6.1139e-05	4 out of 12	-2.18604	-2.33025	-2.62139	-4.23	0.541854	-0.17	-1.57	-0.851868	-0.3	-0.65	-1.19	0.54
M-014652-00	NM_030786	NM_030786.2, NM_005610.2, NM_001161708.1, NM_001135256.1, NM_001135255.1	SYNC	6.11877e-05	4 out of 12	-1.57712	-0.750377	-2.18552	0.2	-3.48073	-1.87	-1.54	-1.2135	-0.42	-2.24	-1.61	-2.95
M-005604-00	NM_020370	NM_020370.2	GPR84	6.12364e-05	4 out of 12	-0.369727	-1.01649	-2.18546	-0.07	-1.24074	-0.71	-1.66	-1.06019	-1.94	-2.46	-2.29	-2.29
M-004026-01	NM_024011	NM_033529.2, NM_033493.1, NM_033492.1, NM_033489.1, NM_033488.1, NM_033487.1, NM_033486.1, NM_024011.2	CDK11B, SLC35E2B, CDK11A	6.13043e-05	4 out of 12	-2.85859	-1.77638	-4.15818	0.3	-0.628058	0.67	-1.65	-1.49164	-3.51	-0.39	-0.89	-2.13
M-013727-00	NM_000971	NM_000971.3	RPL7, FAM151B, RERE, CPNE4	6.39106e-05	4 out of 12	-0.869234	-0.759113	-2.75308	0.73	-0.678753	-2.18	-1.52	-1.48711	-2.95	-1.55	-1.01	-3.22
M-017010-00	NM_032366	NM_032366.3, NM_001040165.1, NM_001040162.1, NM_001040161.1, NM_001040160.1	C16orf13	6.59974e-05	4 out of 12	-0.834227	-0.38301	-0.580797	-0.19	-3.65385	-5.18	0.21	0.0241488	-2.19	-1.58	-2.18	-0.31
M-008956-00	NM_000968	NM_000968.3	RPL4, TRA, MKL1, ANKRD44	6.66644e-05	3 out of 12	-1.34392	-0.878139	-2.83433	-0.53	-0.510093	-1.79	-1.54	-1.25886	-3.97	-1.55	-1.14	-3.14
M-031669-00	XM_373343	NO MATCH TO REFSEQ FOUND		6.72398e-05	3 out of 12	-1.99149	-1.56323	-6.17411	-0.66	-2.83069	-3.58	-1.25	-0.330399	-1.88	-1.15	-1.31	-0.91
M-013675-00	NM_001029	NR_002309.1, NM_001029.3	RPS26, NHSL2, RPS26P11, ZNF609, METTL8, NSMAF, A2LD1, DAB1, MYO10, PRMT8	6.91029e-05	3 out of 12	-1.07306	-1.31933	-3.06992	-0.23	-0.384238	-0.61	-0.26	-1.35362	-3.39	-1.44	-0.78	-2.83
M-014129-00	NM_020861	NM_020861.1	ZBTB2	7.11875e-05	4 out of 12	-1.20259	-1.46116	-1.62112	0.13	-0.270339	-0.71	-1.38	-0.330768	-3.02	-2.38	-2.33	-2.17
M-027584-00	XM_375698	NM_001103161.1, NM_001103160.1	SH2D5	7.21172e-05	3 out of 11	-2.75953	-1.04171	-3.47831	-0.35	-1.13968	-0.83	-1.75	NA	-3.9	-1.32	-1.99	-0.54
M-007666-00	NM_000296	NM_001009944.2, NM_000296.3	TCRBV20S1, PKD1	7.22824e-05	4 out of 12	-1.76801	-0.223255	-1.59737	-2.24	-1.64326	-1.77	-1.3	-2.16426	-1.41	-1.41	-2.45	-2.34
M-003271-01	NM_002358	NM_002358.3	MAD2L1, MNAT1	7.3374e-05	4 out of 11	-2.25482	-2.10393	-3.22098	-0.72	-1.11995	NA	-1.45	-1.43446	-2.68	-1.07	-1.81	-0.93
M-011137-00	NM_001023	NM_001146227.1, NM_001023.3	EHBP1, RPS20, RSF1, FGFR1, DAB1, DL492700	7.36682e-05	4 out of 12	-1.0294	-0.83791	-2.33329	-2.16	0.0091734	-0.54	-0.32	-0.674491	-2.79	-1.24	-0.87	-2.98
M-011421-00	NM_003465	NR_045785.1, NR_045784.1, NM_003465.2, NM_001256125.1	CHIT1	7.38359e-05	4 out of 12	-2.45579	-0.917101	-2.7632	-1.56	-2.41363	-2.16	-0.7	-0.193515	-1.74	-1.23	-1.69	-0.93
M-014377-00	NM_024584	NM_024584.4, NM_001142683.2	ZCCHC16, CCDC121	7.57549e-05	4 out of 12	-1.23148	-1.46346	-0.337681	-0.41	-2.64085	-2.75	-0.63	-1.15928	-0.61	-2.32	-2.16	-1.88
M-017431-00	NM_006453	NM_006453.2	TBL3	7.5926e-05	4 out of 12	-1.43379	-1.60571	0.436359	-1.74	-2.18864	-2.5	-2.24	-0.349217	-1.43	-1.11	-1.26	-2.16
M-003252-01	NM_001813	NM_001813.2	CENPE	7.63906e-05	4 out of 12	0.908871	0.185296	-3.25912	-1.13	-1.40138	-0.44	-1.89	-1.36613	-2.94	-1.04	-2.07	-2.81
M-005464-01	NM_000740	NM_000740.2	CHRM3	7.90538e-05	4 out of 12	-0.594032	-1.36133	0.119021	-0.81	-2.27785	-2.15	-1.21	-0.130059	-2.51	-2.63	-1.87	-1.16
M-004432-00	NM_003946	NM_003946.4, NM_001185058.1, NM_001185057.1	NOL3	7.92303e-05	4 out of 12	0.0470206	-0.402596	-1.22205	-1.38	-2.20601	-2.15	-1.21	-0.213351	-2.3	-0.41	-2.39	-1.26
M-018640-00	NM_182517	NM_182517.2, NM_001164829.1	C1orf210	8.03457e-05	4 out of 12	-1.65835	-1.50996	-1.85638	0.35	-2.97403	-2.04	-1.81	-1.37418	-3.64	-1.55	-1.99	-2.8
M-011414-00	NM_003323	NM_003323.2	TULP2	8.15511e-05	4 out of 12	-1.74259	-0.656959	-2.14884	-0.39	-2.8312	-1.58	-2.43	-1.18549	-1.17	-1.74	-1.68	-2.71
M-006455-01	NM_005066	NM_005066.2	SFPQ	8.26388e-05	4 out of 12	-2.45329	-2.14199	-3.76625	-1.1	0.781785	0.71	-1.06	-1.32173	-2.23	-1.18	-1.97	-0.34
M-011159-00	NM_000990	NM_000990.4	RPL27A	8.41649e-05	3 out of 12	-0.921695	-0.861264	-3.05885	0.44	0.19894	0.13	-0.43	-1.5979	-3.63	-1.61	-0.74	-2.79
M-019556-00	NM_003456	NM_003456.2, NM_001042428.1, NR_024167.1, NR_024166.1	ZNF205	8.49416e-05	2 out of 12	-0.834199	-0.696587	-0.759257	-0.23	-4.18421	-4.54	-1.74	-1.18797	-0.87	-0.8	-1.66	-1.75
M-019937-00	NM_005441	NM_005441.2	CHAF1B	8.6216e-05	4 out of 12	-1.7003	-1.77849	-4.55354	-0.42	-2.57072	-1.98	-1.88	-1.26526	-2.33	-1.47	-2.14	-1.18
M-012380-00	NM_007279	NM_007279.2, NM_001012478.1	U2AF2	8.84287e-05	4 out of 12	-2.43391	-1.95462	-2.13202	-0.72	0.19153	-0.13	-1.66	-1.44066	-3.37	0.32	-2.41	-0.47
M-004896-00	NM_052956	NM_052956.2	ACSM1	8.85563e-05	4 out of 12	-2.34069	-2.13198	-0.928714	-2.4	0.438381	0.08	-0.81	0.24259	-1.29	-0.22	-2.14	-0.05
M-007040-00	NM_021620	NM_021620.3	PRDM13	8.90891e-05	4 out of 11	-1.00754	-0.826488	-2.79128	0.7	-1.26329	NA	-0.84	-2.07918	-1.11	-2.61	-2.23	-0.4
M-020549-00	NM_018140	NM_018140.3	CEP72	9.16614e-05	4 out of 12	-1.77383	-1.1922	-5.07266	-0.45	0.0963968	-1.49	-2.29	-1.3385	-1.13	-2.13	-1.16	-2.92
M-017043-00	NM_014886	NM_014886.3	NSA2	9.32434e-05	4 out of 12	-1.79278	-1.55404	-2.42493	0.78	-2.3098	-3.32	-1.62	-1.07756	-1.63	-1.55	-1.22	-2.13
M-015682-00	NM_015193	NM_015193.3	ARC	9.41086e-05	4 out of 12	-0.701969	-0.814357	-0.746937	0.23	-2.12616	-2.14	-1.1	-0.950432	-1.5	-1.67	-2.57	-2.29
M-008040-01	NM_004687	NM_004687.4	MTMR4	9.62634e-05	4 out of 12	0.51093	-0.186812	-0.634224	-0.29	-2.66735	-2.12	-0.85	-0.853177	-2.19	-0.42	-0.6	-2.2
M-007262-00	NM_004582	NM_004582.2	RABGGTB	9.68077e-05	4 out of 12	0.517434	-1.10708	-2.26103	-2.37	0.184165	-0.46	-2.12	-1.16397	-0.59	-1.2	-1.31	-2.23
M-014261-00	NM_023942	NM_023942.2, NM_001142928.1	LRRC61	9.97022e-05	4 out of 12	-2.38267	-1.7037	-2.15095	-0.14	-1.89094	-1.77	-1.64	-1.15093	-1.4	-1.69	-2.13	-2.12
M-014787-00	NM_032134	NM_032134.1	QRICH2	0.000100751	4 out of 12	-0.447111	-1.07265	-2.59787	-0.68	-2.11617	-2.12	-1.11	-1.2744	-2.32	-1.6	-1.94	-1.16
M-021116-00	NM_016429	NM_016429.2	COPZ2	0.000101103	4 out of 12	-1.15958	-2.11475	-0.982238	-1.34	-1.15885	-1.92	-1.71	-1.74914	-2.32	-2.13	-1.49	-3.74
M-005269-01	NM_001540	NM_001540.3	HSPB1, SLC28A3	0.000102815	4 out of 11	-1.7936	-2.05565	0.798518	0.8	-1.87182	NA	-1.15	-1.07813	-2.34	-1.2	-2.34	-2.75
M-021092-00	NM_016305	NM_016305.2	SS18L2	0.000103874	4 out of 12	-1.49471	-1.29662	-2.20392	-0.13	-5.01904	-3.54	-1.59	0.0378431	-2.11	-1.53	-1.99	-0.57
M-021410-00	NM_004427	NM_198040.2, NM_004427.3	PHC2	0.000106044	4 out of 12	-0.794916	-0.543001	0.276316	-1	-1.91775	-2.14	-2.34	-1.09647	-1.46	-1.72	-2.11	-2.11
M-027286-00	NM_145202	NM_145202.4, NM_001145201.1	ZNF511, PRAP1	0.000107583	4 out of 12	-2.10592	-1.77037	0.629412	-0.94	-2.33025	0.24	-1.4	-0.564122	-1.6	-2.25	-0.9	-2.44
M-013714-00	NM_000977	NM_033251.2, NM_001243131.1, NM_001243130.1, NM_000977.3	RPL13	0.000109278	3 out of 12	-1.60701	-1.01918	-3.24271	-0.56	-0.070542	-0.5	-0.31	-1.31489	-2.94	-1.25	-0.84	-2.73
M-003666-00	NM_004475	NM_004475.2	FLOT2	0.000114268	3 out of 12	-0.871015	0.218422	-0.965286	0.29	-4.05605	-5.33	-0.89	-0.489048	-1.48	-1.87	-1.09	-2.39
M-028847-00	XM_377926	NO MATCH TO REFSEQ FOUND		0.000114361	4 out of 12	-2.09873	-1.50037	-3.6615	-2.23	-0.204736	-1.19	-0.1	-1.23911	-3.9	-0.3	-1.37	-0.58
M-017283-00	NM_005146	NM_005146.4	SART1	0.000114497	4 out of 11	-0.732488	-1.26963	-2.89859	0.44	-1.12329	NA	-2.04	-1.03043	-3.07	-0.73	-1.11	-2.32
M-010518-00	NM_001568	NM_001568.2	EIF3E	0.000114669	4 out of 12	-2.09797	-1.96845	-2.93304	-1.5	-0.893263	-0.76	-1.06	-1.60138	-1.68	-0.68	-2.22	-2.3
M-024337-00	XM_291128	NM_018989.1	RBM27, GRIK1-AS2	0.000115365	4 out of 12	-1.56714	-1.00617	-0.779185	0.78	-1.53507	-2.55	-1.88	-2.09531	-3.13	-1.97	-2.18	-1.55
M-011948-01	NM_004831	NM_004831.3	MED26	0.000116298	4 out of 12	-0.474531	-0.680786	-0.829617	1.19	-2.29508	-1.08	-0.27	-2.09118	-1.28	-2.67	-2.32	-1.64
M-030492-00	XM_375261	NM_004965.6	HMGN1, SHCBP1L, BCAS3, UGGT2, NBR2, C7orf58, WDR25, C10orf112, ACTN1, NREP	0.000125174	4 out of 11	-1.09174	-1.37776	-3.92317	-1.47	-1.64278	-4.06	-1.27	-1.5519	-1.46	NA	-2.03	-2.2
M-030926-00	XM_378693	NO MATCH TO REFSEQ FOUND	SPON1	0.000126925	4 out of 12	-1.75897	-1.0797	-2.83844	0.32	-1.72187	-2.6	-2.08	-1.7851	-2.58	-1.5	-0.98	-1.97
M-019808-00	NM_006802	NM_006802.2	SF3A3	0.000127591	4 out of 12	-1.33661	-1.89478	-0.531171	-1.13	-0.737144	-0.72	-1.76	-2.14935	-2.08	-0.36	-2.76	-2.56
M-022505-00	XM_290670	XR_132606.1, XM_003403461.1, XM_003118710.1, XM_002343430.3, NR_002555.2, NM_130464.2, NM_001135865.1	LOC100132247, LOC23117, LOC613037, LOC440354, NPIPL3, LOC100271836, NPIPL1	0.000129015	4 out of 12	-0.713591	-0.330761	0.0393637	-0.98	-3.30084	-4.87	-1.45	-0.089045	-2.45	-1.37	-2.08	-1.27
M-030368-00	XM_372535	NM_001137601.1	ZBTB42	0.000129267	4 out of 12	-0.182868	-2.10888	-2.63052	-1.06	-0.410085	0.22	-1.47	-1.32286	-3.47	-1.51	-2.08	-1.4
M-013096-00	NM_021193	NM_021193.3	HOXD12	0.000132325	4 out of 12	-1.26576	-1.49153	-0.33071	-2.14	-0.802244	-0.32	-1.38	-2.07475	-1.66	-1.55	-2.17	-2.67
M-003451-01	NM_001101	NM_001101.3	ACTB	0.000133615	4 out of 12	-1.77313	-1.72452	-5.01738	-1.33	-2.07172	-1.21	-2.55	-1.74327	-2.14	-0.24	-1.42	-1.49
M-010540-01	NM_003170	NM_003170.3	SUPT6H	0.000134219	4 out of 12	-0.0316369	-2.07019	-4.9175	-2.68	-0.681211	-0.49	-1.79	-1.51513	-2.17	-1.78	-1.59	-1.25
M-020774-00	NM_017777	NM_017777.3, NM_001165927.1	MKS1	0.000137955	3 out of 12	-1.31607	-1.1353	-3.99123	0.72	-0.0710037	0.32	-1.25	-0.78963	-5.34	-0.5	-2.18	-1.68
M-013721-00	NM_000973	NM_033301.1, NM_000973.3	RPL8, PCOLCE2	0.000138661	3 out of 12	-1.25924	-1.46371	-3.37646	1.09	-0.748918	-1.91	-1.55	-1.61046	-2.67	-1.86	-1.12	-3.13
M-008906-00	NM_012182	NM_012182.2	FOXB1	0.000140289	4 out of 12	-2.15301	0.204016	-1.56508	-0.88	-2.61363	-0.93	-0.71	-2.06689	-1.19	-0.88	-2.1	-0.04
M-015068-00	NM_033085	NM_033085.2	FATE1	0.000140557	4 out of 12	-1.76874	-1.3473	-2.06582	-1.61	-4.53515	-2.32	-1.85	-1.418	-2.75	-1.27	-1.9	-0.61
M-008088-00	NM_003266	NM_138557.2, NM_138554.4, NM_003266.3	TLR4	0.000143534	4 out of 12	0.107154	-0.551823	0.0811944	-2.06	-1.08084	-2.3	0.4	-1.226	-2.31	-1.38	-1.49	-3.37
M-017623-00	NM_006606	NM_006606.2	RBBP9	0.000145999	4 out of 11	-2.00575	-2.36279	-1.11169	0.09	-0.630555	NA	-1.66	-1.63791	-2.6	0.47	-2.2	-0.33
M-028904-00	XM_379507	XR_113037.1, XR_110712.1, XR_108843.1		0.000146741	4 out of 12	-0.823224	-0.709918	-1.13918	-1.64	-1.97595	-3.14	-1.35	-0.355588	-2.06	-2.83	-2.16	0.05
M-013543-00	NM_000996	NM_000996.2	RPL35A	0.000146974	3 out of 12	-0.973885	-1.44156	-3.20244	-0.91	-0.815255	-0.8	-0.34	-1.73747	-2.87	-1.04	-0.8	-2.66
M-008466-00	NM_052997	NM_052997.2	ANKRD30A	0.000147018	4 out of 12	-1.79243	-1.35829	-4.14683	-1.34	-2.85716	-0.91	-0.37	-1.04168	-1.05	-2.06	-2.16	-0.77
M-009028-00	NM_025047	NM_025047.2	ARL14	0.000147939	3 out of 12	-2.65888	-1.47514	-2.87914	-0.96	-1.15811	-1.22	-1.02	-1.37767	-3.71	-1.46	-1.31	-1.61
M-032196-00	NM_207512	NR_002216.1	NXF4	0.000150282	4 out of 12	-1.28788	-2.0584	-1.01308	-0.29	-2.91144	-2.39	-0.99	-1.30516	NA	-0.84	-0.58	-2.12
M-029185-00	XM_380042	NO MATCH TO REFSEQ FOUND		0.000150941	4 out of 12	-1.80782	-2.05597	-3.9172	0.95	-1.92796	-2.24	-1.55	-0.968822	-3.12	-1.63	-1.4	-0.48
M-006733-00	NM_000857	NM_000857.2	GUCY1B3	0.000151054	3 out of 12	-1.06336	-1.95396	1.64275	-1.11	-4.8665	-3.84	1.1	0.988642	-2.65	-0.03	-1.08	-0.6
M-020252-00	NM_016472	NM_016472.3	C14orf129	0.000151129	4 out of 12	-1.40164	-1.48008	-2.05592	-1.55	-2.63043	-2.63	-1.52	-1.67493	-0.14	-1.71	-1.28	-2.76
M-013104-00	NM_021149	NM_021149.2	COTL1	0.000151886	4 out of 12	-2.05442	1.07214	-2.88128	0.99	0.0663035	0.06	-0.2	0.484217	-2.22	-0.23	-0.86	-2.16
M-030577-00	XM_375272	XM_496041.5, XM_003119023.1, NM_001001413.3, NM_001145004.1, XM_003118928.1, XM_003118926.1, XM_003118479.1, XM_003118473.2, XM_003118472.2, XM_001724153.3	GOLGA6L1, AK302306, GOLGA6L6	0.00015255	4 out of 12	-2.27456	-1.64915	-0.726705	0.24	-2.05204	-2.4	-2.09	-0.238529	-1.68	-1.04	-1.76	-1.28
M-032408-00	NM_001004353	NR_046340.1, NR_046339.1, NM_001256701.1, NM_001256700.1, NM_001256699.1, NM_001004353.3, NR_038389.1	C9orf173	0.000152645	4 out of 12	-2.05183	-2.51921	-4.57472	1.08	-0.250518	-0.6	-1.06	0.457275	-0.96	-1.09	-2.18	-1.56
M-030219-00	XM_370723	NM_178014.2	TUBB	0.000158171	2 out of 12	-1.73431	-1.83796	-3.9595	-1.37	0.666994	0.76	-1.04	0.18565	-3.97	-0.82	-1.98	-1.42
M-007530-00	NM_006345	NM_006345.3	SLC30A9	0.000158218	3 out of 12	-0.704717	-0.0419383	-0.548084	-2.64	-1.83144	-3.1	-0.71	-1.7252	-0.62	-2.68	-1.27	-0.49
M-019299-00	NM_194303	NM_001105521.2	JAKMIP3	0.000163266	4 out of 12	-2.04416	-1.59628	-2.33756	0.59	-2.2272	-2.52	-1.9	-0.999821	-1.73	-1.46	-1.63	-1.46
M-014528-00	NM_024946	NM_024946.2	FAM192A	0.000163565	4 out of 12	-0.300175	0.45609	-0.0237387	-0.54	-3.46845	-2.42	-1.68	-2.04362	-1.77	-1.46	-1.99	-2.16
M-013603-00	NM_001006	NM_001006.3	RPS3A, WASF3, BAIAP2L1, CASK	0.000164266	4 out of 12	-2.04293	-1.05692	-2.38809	0.17	-0.0606612	-0.25	-0.45	-1.14297	-3.01	-1.67	-0.79	-3.29
M-009081-00	NM_080678	NR_037904.1, NM_080678.2	UBE2F, SCLY, C20orf194	0.000164562	3 out of 12	-3.22607	-2.63623	-0.98847	0.75	-1.62263	-0.54	-0.51	-1.58965	-0.63	-2.81	-1.63	-1.44
M-020062-00	NM_006082	XR_132995.1, XR_132994.1, XR_132775.1, XR_132774.1, XR_111281.2, NM_032704.3, NM_006082.2, NM_006009.2, XR_132996.1, XR_132776.1, XR_111280.2, XR_110343.1, XR_110342.2, XR_132997.1, XR_110344.1	TUBA1C, TUBA1A, TUBA1B	0.000165877	4 out of 12	-1.27593	-1.67528	-3.02208	-2.04	-1.21103	-1.15	-1.77	-1.71165	-4.43	-0.99	-2.49	-1.77
M-012821-00	NM_012469	NM_012469.3	PRPF6	0.000168415	4 out of 12	-2.32731	-2.20083	-1.65206	-1.81	-0.596954	0	-2.04	-0.348875	-2.49	0.34	-1.45	-0.84
M-015979-00	NM_005817	NM_005817.4, NM_001164189.1, NM_001164194.1	PLIN3	0.000170433	3 out of 12	1.34943	-1.03181	0.00858776	-0.04	-0.220285	-3.4	-0.93	-1.81858	-1.86	-2.63	-0.95	-2.89
M-004691-01	NM_000961	NM_000961.3	PTGIS	0.000170776	4 out of 12	-1.2754	-1.24945	-2.18844	-2.3	-0.897092	-1.29	-1.89	-0.669201	-1.83	-1.56	-2.04	-2.22
M-026189-00	XM_088567	NM_133464.2, NM_001007169.2	ZNF483	0.000170879	4 out of 12	-2.29109	-1.68198	0.0581356	0.38	-1.23605	-1.02	-0.13	-2.21834	-0.54	-2.31	-2.04	-0.48
M-019368-00	NM_144598	NM_144598.2	LRRC28	0.000172128	2 out of 12	-0.882202	0.992678	1.83103	0.41	-4.12806	-3.92	-0.46	-0.200141	NA	-0.66	-0.87	-0.95
M-005289-01	NM_031423	NM_145697.2, NM_031423.3	NUF2	0.00017264	4 out of 12	-1.52959	-1.79291	-2.23909	0.35	-1.70319	-2.04	-1.61	-1.87206	-5.3	0.13	-1.11	-2.04
M-019188-00	NM_030570	NM_182684.1, NM_030570.2	UPK3B, DTX2P1-UPK3BP1-PMS2P11	0.00017578	4 out of 12	0.239902	0.0914232	-0.45379	-0.43	-2.03644	-2.79	-1.12	-0.592589	-1.98	-2.11	-1.14	-2.61
M-019147-00	NM_015919	NM_015919.3, NM_001146220.2, NM_001032374.1, NM_001032373.1, NM_001032372.1	ZNF226	0.000176625	4 out of 12	-2.03485	-1.70708	-1.46443	-0.83	-1.92451	-2.09	-2.25	-1.63773	-2.33	-0.94	-1.58	-1.78
M-026306-00	NM_032429	NM_032429.2	LZTS2	0.000177897	4 out of 12	-2.03176	-1.69753	-0.0981063	0.35	-3.048	-2.11	-0.88	-0.542601	-1.72	-2.15	-1.65	-1.36
M-024646-00	XM_104657	XM_003403745.1, XM_003403494.1		0.000178003	4 out of 12	-1.76387	-2.03167	-2.62122	-1.09	-1.4447	-0.79	-1.61	-1.90795	-3.02	-0.95	-1.31	-2.59
M-012217-00	NM_006314	NR_023345.1, NM_006314.2	CNKSR1	0.000180783	4 out of 12	-0.22042	-1.43583	-0.169802	-1.93	-2.29634	-1.76	-2.03	-1.69895	-0.81	-2.27	-1.14	-2.42
M-031814-00	XM_379892	NM_005222.3	DLX6	0.000180789	3 out of 11	-0.890242	-0.46209	-2.55133	-2.71	-0.427484	-0.91	-3.13	1.19728	-0.55	NA	0.08	0.14
M-024195-00	XM_293121	NO MATCH TO REFSEQ FOUND		0.000182358	3 out of 12	0.455996	0.0323175	-0.317479	-1.65	-3.38335	-4.26	-0.33	-0.132497	-2.61	-1.05	-0.16	-1.05
M-005050-00	NM_003390	NM_003390.3, NM_001143976.1	WEE1	0.00018316	4 out of 12	-2.20704	-2.23841	-1.4092	-1.61	-0.179841	-1.32	-0.49	-2.2684	-0.29	-2.03	-1.56	0.97
M-011802-00	NM_004631	NM_033300.3, NM_017522.4, NM_004631.4, NM_001018054.2	LRP8	0.000183703	4 out of 12	-2.17772	-2.05	-1.67512	-0.75	-0.800664	-0.75	-0.98	-0.284982	-2.38	0.61	-2.03	-1.67
M-011132-00	NM_000987	NM_000987.3	FAM115C, ZMYND17, RPL26	0.000183914	3 out of 12	-1.71913	-1.4342	-3.56639	0.51	0.112323	-0.15	-0.42	-1.53723	-3.2	-1.74	-0.77	-2.61
M-013604-00	NM_000989	NM_000989.3	SLC2A13, RPL30	0.000184137	3 out of 12	-1.62293	-1.02524	-3.3721	-1.04	-0.690654	-0.69	-0.47	-1.46845	-2.64	-1.07	-0.7	-2.61
M-017820-00	NM_022082	NM_022082.3	SLC17A9	0.000184139	4 out of 12	-0.160498	0.31714	-0.0765683	-0.48	-2.82032	-2.7	-1.67	-0.943581	-1.09	-2.04	-2.03	-0.18
M-013937-00	NM_020714	NM_020714.2	ZNF490	0.000184575	4 out of 12	-2.2623	-1.96933	0.0265195	-0.17	-0.961691	-0.78	-2.13	-1.76076	-2.45	-0.53	-2.03	-1.47
M-011135-00	NM_001003	NM_213725.1, NM_001003.2	RPLP1, RGS7, BRCA1, AK311131	0.000184583	3 out of 12	-1.11284	-1.09607	-2.83099	0.94	0.930726	0.81	-0.34	-1.16702	-3.61	-0.9	-0.74	-2.61
M-013098-00	NM_021232	NM_021232.1	PRODH2	0.000189424	4 out of 12	-1.21275	-0.648647	-2.02386	-1.38	-1.02042	-0.59	-1.74	-1.425	-2.12	-1.29	-2.05	-2.17
M-032176-00	NM_207492	NO MATCH TO REFSEQ FOUND		0.000190907	3 out of 12	0.655021	0.078423	-1.30878	0.61	-3.11435	-2.6	-1.37	0.213855	-1.63	-2.69	-1.25	-1.27
M-007351-00	NM_182556	NM_182556.2, NM_001077241.1	SLC25A45	0.000191056	2 out of 12	0.444835	0.748176	0.416247	0.57	-4.2745	-3.85	-1.31	-0.674491	-0.55	-0.84	-1.1	-0.41
M-005506-01	NM_003508	NM_003508.2	FZD9	0.000199514	4 out of 12	-2.32489	-2.10427	-1.7205	-0.22	0.241316	0.11	-1.54	-0.434246	-1.97	-1.61	-2.23	-2.02
M-011943-00	NM_004805	NM_004805.3	POLR2D	0.00020102	4 out of 12	-1.27808	-1.95452	-1.48784	-0.64	-2.01605	-1.45	-2.16	-1.91342	-2.79	-0.46	-2.36	-0.99
M-021582-00	XM_116936	NM_001010977.1	METTL21C	0.000203822	4 out of 12	-2.141	-2.18328	-1.02102	0.21	0.000589211	-0.86	-1.15	-2.01028	-4.19	-1.83	-1.94	-1.13
M-011363-00	NM_002807	NR_034059.1, NM_002807.3, NM_001191037.1	PSMD1	0.000206609	3 out of 12	-1.21397	-1.64729	-2.58277	-0.19	-1.22185	-1.82	-1.38	-1.11678	-5.06	-0.56	-1.26	-2.83
M-004895-00	NM_012152	NM_012152.2	LPAR3	0.000207245	4 out of 12	-1.48563	-1.48344	-2.5784	-1.33	-3.10785	-1.36	-0.13	-2.25644	-2.01	-0.89	-1.34	-1.86
M-020085-00	NM_012426	NM_012426.4	SF3B3	0.000208054	3 out of 12	-1.97223	-2.58032	-2.72586	-0.4	-1.09715	-1.46	-1.68	-1.16902	-2.78	-0.32	-1.68	-0.79
M-005747-00	NM_003301	NM_003301.5	TRHR	0.000208673	4 out of 12	-1.41238	-1.26859	-1.9196	-1.91	-1.10426	-0.9	-1.11	-1.18448	-2.13	-2.01	-2.58	-3.84
M-012829-00	NM_173710	NO MATCH TO REFSEQ FOUND	AD 1	0.000210349	4 out of 12	-2.19205	-3.05218	-1.31189	-0.08	-1.03177	-1.96	-1.14	-0.599444	-2.14	-0.62	-2.01	-1.51
M-009568-01	NM_002013	XR_133040.1, XR_132760.1, NM_002013.3	FKBP3, PCCA	0.000211793	4 out of 12	-0.514296	-0.921281	-2.0928	-0.43	1.4762	0.91	-0.74	-0.563051	-2.33	-2.66	-0.58	-2.01
M-017391-00	NM_001680	NM_021603.3, NM_001680.4, NM_001243598.2, NM_001204268.1	FXYD2, FXYD6-FXYD2	0.000211914	4 out of 12	-1.27574	-1.08336	-2.57486	-1.12	-2.07748	-2.93	-0.55	-0.900702	-0.44	-1.29	-1.91	-2.01
M-006964-00	NM_014347	NM_207395.2, NM_014347.2	ZNF324, ZNF324B	0.000212639	4 out of 12	-2.20026	-0.2006	-2.00855	0.08	-0.625197	-1.55	-1.44	-1.28226	-2.01	-1.61	-2.21	-0.14
M-015749-00	NM_002945	NM_002945.3	RPA1	0.000217496	2 out of 12	-1.308	-1.14485	-3.92743	-0.14	0.148125	-1.42	-1.51	-0.858664	-3.8	-1.19	-0.8	-0.61
M-010486-01	NM_003032	NM_173217.2, NM_173216.2, NM_003032.2	ST6GAL1	0.000221855	4 out of 12	-1.14397	-0.813241	2.01646	-0.68	-2.88382	-1.91	-0.75	-0.869467	-2	-2.32	-1.75	-3.18
M-010582-00	NM_024119	NM_024119.2	DHX58	0.00022223	4 out of 12	-2.58234	-2.01273	0.673766	-1.04	0.24238	0.35	-0.02	-1.06964	-2	-0.72	-1.93	-2.66
M-015665-00	NM_172370	NM_172370.3, NM_001161814.1, NM_001161812.1	DAOA	0.000228796	4 out of 12	-0.246818	-0.0581614	0.0320718	-0.31	-2.57127	-2.75	-1.57	-0.516548	-1.02	-2.29	-1.39	-2
M-010020-00	NM_005213	NM_005213.3	CSTA	0.00022899	3 out of 12	-0.248366	-0.447877	-1.05582	-2.79	-2.56004	-2.89	-0.2	-1.22079	-0.97	-1.28	0.08	-1.35
M-011368-00	NM_002816	NM_174871.2, NM_002816.3	PSMD12	0.000260364	3 out of 12	-2.53779	-1.49694	-2.6855	0.83	0.346773	-0.33	-0.84	-0.649744	-3.83	0.67	-1.17	0.17
M-005636-01	NM_000865	NM_000865.2	HTR1E	0.000286117	3 out of 12	-1.99441	-1.85006	-0.891056	-0.52	-3.78912	-3.69	-1.64	-1.49189	-2.19	-1.45	-1.65	-1.63
M-003455-01	NM_031313	NM_031313.2, NM_001632.3	ALPPL2, ALPP	0.000325688	3 out of 12	-0.408276	0.191034	0.873093	-2.48	-3.20083	-2.61	-0.82	-0.261839	0.68	-0.74	-1.19	-1.07
M-013784-00	NM_017861	NM_017861.3, NM_001166304.1	PIGX	0.000327342	2 out of 12	1.29926	0.450545	-0.279774	-1	-4.14649	-3.63	-0.55	-0.696893	1.16	-1.59	-0.6	-0.61
M-012894-00	NM_024061	NM_138494.2, NM_024061.3, NM_001085368.1, NM_001085367.1, NM_001085366.1, NM_001083956.1, NM_001009960.1, NM_001009958.1	ZNF655	0.000330558	3 out of 12	0.751555	-0.0116958	-0.0874468	0.31	-3.2165	-4.05	-1.17	-1.20968	-1.48	-2.48	-1.37	-1.81
M-017501-00	NM_153833	NM_153833.1	H1FOO	0.000333502	3 out of 12	-0.804406	-1.08442	-0.088013	-0.51	-1.52782	-2.5	-1.23	-2.47985	-0.96	-2.57	-1.14	-1.03
M-013591-01	NM_032630	NM_032630.2, NM_001177612.1, NM_001177611.1	CINP	0.000344779	3 out of 12	-0.32176	-0.489325	0.103199	-1.05	-4.01266	-3.42	-0.58	-0.75689	-0.97	-2.47	-0.48	-1.43
M-017269-00	NM_022772	NM_022772.3	EPS8L2	0.000345786	3 out of 12	-0.659176	-1.00483	-0.988423	1.35	-3.21447	-2.85	-1.78	-0.576088	-1.24	-2.47	-1	-1.48
M-011360-00	NM_002791	NM_002791.1	KIAA0391, PSMA6	0.000366671	3 out of 12	-2.45607	-1.63937	-2.71052	-0.29	-0.52916	0.04	-1.32	-0.824309	-2.96	-0.86	-1.36	-0.85
M-015702-00	NM_152287	NM_152287.3, NM_001113525.1	ZNF276	0.000374753	3 out of 12	-1.44798	-0.95712	-0.530536	-0.24	-2.48532	-2.45	-0.21	-0.860407	-2.62	-1.25	-1.13	-1.25
M-031632-00	XM_379694	NR_033381.1, NR_033380.1	CD99P1	0.000385106	3 out of 12	-2.44962	-1.96957	-3.96631	-0.62	0.858132	0.28	0.48	-0.539844	-3.21	0.1	1.22	1.12
M-014241-00	NM_023016	NM_023016.3	SOWAHC	0.000391145	3 out of 12	-1.62074	-1.25889	-0.924912	0.96	-3.55515	-4.79	-1.68	-1.07599	-1.91	-0.74	-1.56	-2.39
M-024693-00	NM_153183	NM_153183.2, NM_018159.3	NUDT10, NUDT11	0.00039711	3 out of 12	-1.00071	-1.16949	1.58147	-0.63	-2.51601	-3	-0.82	-1.03651	-1.34	-2.44	-1.96	-0.01
M-011149-00	NM_001016	NM_001016.3	RPS12, SNORA33, BC031960, RBMS3, LOC100131067, SEMA4B	0.000402275	3 out of 12	-1.31214	-1.17364	-2.43857	-1.49	-0.194957	-0.14	-0.21	-1.27723	-3.85	-0.93	-0.68	-2.67
M-022651-00	XM_087089	NM_015131.1	WDR43	0.000415755	3 out of 12	-0.788781	-1.18897	-4.15784	0.7	-0.597861	-1.19	-1.79	-0.976918	-2.43	-0.91	-0.84	-3
M-011144-00	NM_000986	NM_000986.3	MAMDC2, RPL24	0.000435347	3 out of 12	-1.70067	-1.31435	-3.48055	-1.05	0.456795	0.64	-0.13	-1.21135	-3.09	-1.07	-0.85	-2.42
M-013343-00	NM_016312	NR_003558.1, NM_016312.2	WBP11, WBP11P1	0.000445956	3 out of 12	-2.41438	-0.85407	-3.18996	0.93	-0.650397	-0.68	-1.9	-1.29451	-2.68	-1.7	-1.17	-1.36
M-010858-00	NM_182557	NM_182557.2	BCL9L	0.000449694	2 out of 12	0.277864	-0.787381	-1.65596	-0.5	-3.50256	-4.31	-0.66	-0.342512	-1.14	-0.18	-0.36	0.28
M-032078-00	NM_207401	NM_207401.1	C1orf229	0.000461885	3 out of 12	-1.17241	-0.721881	0.886543	0.24	-3.49967	-4.11	-1.7	-0.463477	-2.03	-1.4	-1.05	-0.8
M-011154-00	NM_001025	NM_001025.4	RPS23, EFCAB3	0.000466448	3 out of 12	-1.17597	-1.06962	-2.40924	0.37	0.0375463	-0.21	-0.31	-1.04521	-3.4	-1.38	-0.96	-2.81
M-009234-00	NM_017731	NM_145798.2	OSBPL7	0.000472856	2 out of 12	-0.181445	0.336987	0.827253	0.81	-0.163979	-4.28	-0.86	-0.797061	-1.15	-3.49	-0.75	0.01
M-016970-00	NM_017785	NM_017785.4	CCDC99	0.000493767	3 out of 12	0.0512183	-0.879485	-0.221891	-0.08	-3.47687	-2.19	-1.59	-1.19606	-4.04	-1.58	-1.89	-1.7
M-016502-00	NM_153032	NR_026903.1	AMZ2P1	0.000495975	3 out of 12	-2.46007	-1.19518	-2.39254	-1.07	0	-1.74	-1.54	-1.07029	-2.56	-1.09	-1.25	-0.91
M-031204-00	XM_375557	NM_021231.1, NM_001080543.1, NR_038865.1	C19orf29	0.000507954	3 out of 12	-3.4616	-1.70832	-0.359148	0.09	-0.0670619	-0.5	-2.01	-1.487	-4.47	0.34	-0.34	-1.56
M-006710-00	NM_000788	NM_000788.2	DCK	0.000532433	3 out of 12	-1.0587	-1.54087	-3.34548	-0.34	-1.4277	-0.61	-2.38	-1.39449	-3.74	-0.06	NA	1.03
M-020178-00	NM_001416	NR_037926.1, NM_001416.3, NM_001204510.1	EIF4A1	0.00054136	3 out of 12	-1.89014	-1.31436	-5.12803	0.8	-0.539457	-1.52	-1.43	-2.60054	-1.1	-0.33	-0.21	-2.38
M-018043-00	NM_173695	NM_173695.2	CXorf59	0.000549477	3 out of 12	-2.74176	-2.3778	-3.16939	-0.67	-0.56355	-0.14	-0.29	-1.03114	-0.42	0.12	0.28	-1.04
M-020211-00	NM_016145	NM_016145.3, NR_029375.1, NM_001099737.2	WDR83OS	0.000561798	3 out of 12	-0.989233	-1.68895	2.03591	-0.4	-3.5135	-2.37	-0.14	-0.266694	0.9	-1.34	0.34	-2.39
M-015129-00	NM_015698	NM_015698.4	GPKOW	0.000565022	3 out of 12	-2.54121	-1.8417	1.2473	-0.43	-1.28854	-4.96	-1.22	2.40051	-2.37	0.76	-1.07	-0.57
M-013507-00	NM_031894	NM_031894.2	FTHL17	0.00056872	3 out of 12	-1.53266	-0.607105	-2.41167	1	0.782405	-0.39	-1.69	-1.30442	-2.41	-1.51	-1.49	-2.37
M-003206-01	NM_031966	NM_031966.3	CCNB1	0.000597422	2 out of 11	-1.30524	-1.32319	-3.33615	-0.95	-3.99284	NA	-0.58	-1.31989	-0.68	-1.66	-1.01	-0.39
M-012507-00	NM_014293	NM_014293.3	NPTXR	0.000613834	3 out of 12	-1.21981	-1.68504	-1.77986	-0.9	-1.03279	-1.81	-1.26	-2.35266	-2.41	-1.65	-1.85	-3.6
M-031343-00	XM_375912	NR_026714.2, NR_026713.1	FAM182A, FAM182B	0.000615295	3 out of 12	-2.35161	-1.23757	-4.72341	0.06	-0.531752	0.3	-1.02	-0.352329	-2.85	0.22	-0.28	-0.1
M-016208-00	NM_024928	NM_024928.4	OBFC1	0.00061627	3 out of 12	0.595561	-1.09722	0.932012	0.16	-2.35049	-2.72	0.82	-1.25715	-0.43	-3.18	-1.12	-1.32
M-003133-01	NM_000142	NM_022965.3, NM_001163213.1, NM_000142.4	FGFR3	0.000619691	3 out of 12	-0.75737	0.246471	-0.426587	-3.64	-2.35712	-2.35	0.08	-0.986727	-0.04	-0.57	-1.29	-1.84
M-021117-00	NM_014781	NM_014781.4, NM_001083617.1	RB1CC1	0.0006351	3 out of 11	-1.08158	-1.64058	0.587992	0.62	-2.54518	NA	-0.08	1.11741	-3.17	-0.89	-1.99	-2.29
M-028674-00	NM_001517	NM_001517.4	GTF2H4	0.000645564	3 out of 11	-1.77837	-2.28222	-3.2892	-0.28	-0.3266	NA	-1.61	-1.33298	-3.97	-0.9	-1.26	-1.14
M-006771-00	NM_002645	NM_002645.2	PIK3C2A	0.000654155	2 out of 12	-1.16466	-1.40557	0.960185	-1.68	-3.3671	-3.54	-1.17	-0.624957	-1.66	-1.11	-0.71	0.47
M-012724-00	NM_005946	NM_005946.2	MT1A	0.000657621	3 out of 12	-1.53654	-1.90711	0.64725	-0.22	-2.33559	-2.98	-1.16	1.33417	-0.54	0.18	-2.37	0.17
M-011610-00	NM_001821	NM_001821.3	CHML, OPN3	0.000661188	3 out of 12	-0.103105	-1.14451	-2.33332	-1.51	-2.50256	-0.85	-1.83	-0.264688	0.42	-1.77	-0.21	-2.66
M-015754-00	NM_153360	NM_153360.1	APCDD1L	0.000662628	3 out of 11	-1.14027	-0.948363	0.388937	-1.23	-3.69688	-2.46	-1.55	NA	-1.15	-1.64	-1.79	-2.28
M-017500-00	NM_130776	NM_133179.2, NM_130776.1, XR_113307.1	XAGE3	0.000665279	3 out of 12	-2.33181	-1.91472	-1.61135	0.57	-1.04814	-1.55	-1.89	-1.95151	-2.96	-1.83	-2.37	-1.88
M-008650-00	NM_013277	NM_013277.3, NM_001126104.1, NM_001126103.1	RACGAP1	0.000680278	3 out of 12	-1.64622	-1.66418	-3.35059	-0.09	-1.18464	-1.98	-1.63	-1.25143	-3.4	0.21	1.48	-2.12
M-011364-00	NM_002809	NM_002809.2	PSMD3	0.000681808	3 out of 12	-1.48686	-1.34356	-2.94423	0.33	-0.307802	-0.47	-1.21	-1.03973	-4.93	-0.01	-1.17	-2.33
M-021856-00	XM_031401	NM_001409.3	MEGF6	0.000684414	3 out of 12	-1.46972	-1.59953	-1.40471	-1.33	-2.40485	-2.54	-1.58	-1.6317	-1.49	-1.54	-1.76	-2.33
M-004314-00	NM_001004	NM_001004.3	RPLP2	0.000700185	3 out of 12	-1.14496	-0.692186	-2.32002	-0.69	-0.420615	-0.41	-0.37	-0.987482	-3.3	-0.63	-0.91	-2.5
M-025807-00	XM_212162	NO MATCH TO REFSEQ FOUND		0.000716532	3 out of 11	-2.64645	-1.5159	-1.87985	0.35	-0.482376	-2.26	-0.9	NA	-4.09	0.39	-1.85	-1.08
M-019043-00	NM_080431	NM_080431.4	ACTRT2	0.000718705	2 out of 12	-0.597744	-0.780497	-0.225379	0.82	-3.3332	-5.93	-1.01	-0.968336	-1.71	-1.68	-1.88	-1.99
M-010864-00	NM_001002	NM_053275.3, NM_001002.3	RPLP0	0.000728072	3 out of 12	-1.09563	-1.11569	-2.3139	-0.12	-0.0987066	-0.22	-0.23	-1.14323	-2.83	-1.09	-0.87	-2.78
M-019491-00	NM_003981	NM_199414.1, NM_199413.1, NM_003981.2	PRC1	0.000731796	3 out of 11	-1.32388	-1.77461	-0.203271	1.01	-3.51685	NA	-1.15	-0.743606	-2.31	-0.32	-1.67	-2.26
M-011549-00	NM_003908	NM_003908.3	EIF2S2, EHHADH, RAB5C	0.000745582	3 out of 12	-1.92476	-2.32113	-3.33766	0.04	-0.323433	-0.6	-1.5	-1.76313	-2.31	-0.69	-1.9	-1.93
M-018241-00	NM_022090	NM_022090.3	C5orf54	0.000754437	3 out of 12	-1.00632	-0.180266	-1.81691	0.1	-2.98135	-2.41	0.48	-0.566061	0.55	-0.75	-2.31	-0.52
M-013551-00	NM_032158	NR_033323.2, NR_033322.2, NM_001257190.1	NSUN5P2, NSUN5P1	0.000754692	2 out of 12	-1.85073	-1.00144	0.0936629	0.38	-3.31814	-3.72	-1.37	-1.12491	-0.25	-1.74	0.54	-0.79
M-014305-00	NM_024104	NM_024104.3	SPATA16, C19orf42	0.000759448	3 out of 12	-0.689908	-1.39356	0.8599	-0.04	-3.18901	-2.71	-0.27	0.234312	-1.25	-0.96	-1.36	-2.31
M-004625-00	NM_005307	NM_182982.2, NM_001004057.1, NM_001004056.1	GRK4	0.000760509	4 out of 24	0.690012	-0.515091	-1.56797	-1.31	-2.43592	-1.85	-0.67	-1.20723	-0.55	-2.46	-2.42	-1.7
M-017468-00	NM_130467	NM_130467.3, NM_001013435.1	PAGE5	0.000770659	3 out of 12	-1.81756	-1.65419	-3.5257	0.45	-1.03633	-1.36	0	-2.30161	-3.26	-1.24	-1.68	-1.77
M-029656-00	XM_291671	NM_001134363.1	RBM20	0.000777399	2 out of 12	0.0896701	0.997429	0.105672	-0.58	-4.2608	-3.3	-1.6	-1.21615	-1.86	-1.56	-0.73	-1.05
M-012699-00	NM_005274	NM_005274.2	AMMECR1, GNG5, ALMS1	0.00079687	3 out of 12	-2.04477	-1.73334	-1.45808	-1.78	-3.29472	-3.93	-1.71	0.520844	-0.29	-1.55	-0.86	-0.44
M-021937-00	XM_210022	NM_194301.2, NM_014990.1	FSD1L, RALGAPA1	0.000806493	3 out of 11	-1.95144	-1.85406	-0.461522	0.96	-0.538339	-2.51	-1.48	NA	-1.59	-2.35	-2.24	-1.37
M-013361-00	NM_017775	NR_037985.1, NM_017775.3	TTC19	0.000815979	3 out of 12	0.737529	0.0949094	-1.41461	-4.23	-1.5998	-2.29	-0.92	-1.21068	-0.01	-2.47	-0.22	-0.09
M-031976-00	NM_033258	NM_033258.1	GNG8	0.000824184	3 out of 12	-1.28586	-1.42476	-1.487	-1.24	-4.3392	-3.01	-1.2	-0.584491	-2.29	-1.15	-1.07	-1.05
M-029233-00	XM_372035	NM_001010906.1	C8orf80	0.000825949	3 out of 12	-1.45773	-1.4492	-0.653847	1.16	-3.35639	-2.95	-0.91	-1.16591	-2.29	-1.47	-1.68	-0.56
M-015429-00	NM_152860	NM_152860.1, NM_001173467.1	SP7	0.000834694	3 out of 12	-0.937007	-1.92703	-0.341807	-0.47	-1.00577	-1.1	-1.41	-2.05972	-0.87	-0.56	-3.35	-3.28
M-010620-00	NM_002959	NM_002959.5, NM_001205228.1	SORT1	0.000855124	3 out of 12	-0.0832498	-0.33995	-0.433538	-2.28	-3.35967	-1.41	-1.64	-0.290251	-0.59	-1.96	-0.88	-2.53
M-032199-00	NM_033129	NM_033129.3	SRXN1, SCRT2	0.000856328	3 out of 12	-1.91967	-1.85541	-0.866517	-0.34	-3.02796	-2.28	-1.42	-1.35417	-0.43	-1.87	-1.16	-2.61
M-011500-00	NM_003712	NM_177543.1, NM_177526.1, NM_003712.2	PPAP2C	0.000901665	3 out of 12	-0.711034	-0.826704	-0.579048	0.82	-0.360558	-1.6	-2.44	-1.52769	-1.87	-2.27	-1.71	-3.98
M-009115-00	NM_178557	XM_003403774.1, NM_178557.3	NAT8L	0.000907907	3 out of 12	-3.29994	-2.42852	-1.2309	-0.63	-0.714814	-1.89	-0.9	1.30849	-1.71	-0.64	-2.27	-0.44
M-030081-00	NM_003017	NR_036610.1, NM_003017.4	SRSF3	0.000921736	3 out of 12	-1.55091	-2.26714	-0.487002	-0.25	-0.0668795	0.29	-1.44	-1.34321	-2.51	-0.42	-0.66	-2.41
M-011572-00	NM_001643	NM_001643.1	APOA2	0.000944846	3 out of 11	-0.402918	-0.103427	1.00385	-1.32	-1.20281	NA	-0.68	-1.50188	-2.51	-1.87	-2.58	-2.21
M-019531-00	NM_003757	NM_003757.2	EIF3I	0.000951729	3 out of 12	-2.86725	-1.69913	-2.53783	-1.93	-0.835274	-1.06	-0.58	-1.47043	-2.26	-0.18	-0.85	-1.78
M-030414-00	XM_372574	NM_001163692.1	UBAP1L	0.000952374	3 out of 12	-0.538762	-1.06316	-2.38959	0.26	-0.929495	-0.24	-1.19	-0.00275175	-2.26	-0.94	-0.79	-2.5
M-008055-00	NM_198504	NM_198504.2	PAQR9	0.000960783	3 out of 12	-1.72521	-0.215795	-1.67587	-0.72	-3.15025	-3.34	-1.14	-1.21057	-1.81	-0.74	-2.26	-1.78
M-019549-00	NM_012318	NM_012318.2	LETM1, ZSCAN1	0.000961078	2 out of 12	-0.19222	-0.112057	0.560146	0.35	-3.23045	-3.99	-0.19	1.05279	-0.55	-1.87	-1.3	-1.57
M-007346-00	NM_174959	NM_174959.2, NM_001139456.1	SVOPL, MGAT4C	0.0010042	3 out of 12	-0.886263	-1.31287	-1.38736	-0.49	-1.40497	-2.41	-0.46	-1.465	-0.7	-1.49	-2.25	-2.29
M-018352-00	NM_013253	NM_015881.5, NM_013253.4, NM_001018057.1	DKK3	0.00100487	3 out of 12	-2.26613	-1.17032	-0.344103	-1.16	-2.624	-1.64	-1.06	-1.64022	-0.78	-1.52	-2.25	-0.11
M-005126-01	NM_004207	NM_004207.3, NM_001206952.1, NM_001206951.1, NM_001206950.1, NM_001042423.2, NM_001042422.2	SLC16A3	0.00103661	3 out of 12	-1.70131	-1.77555	-4.68114	0.97	0.135009	-0.33	-1.19	-0.959291	-3.21	-1.75	-2.02	-0.58
M-014165-00	NM_022567	NM_022567.2	NYX	0.00103693	3 out of 11	-2.8003	-1.56564	-1.47262	0.42	-0.405181	NA	-1.94	-1.43835	-2.19	-1.4	-1.95	-2.31
M-018645-01	NM_181809	NM_181809.3, NM_001720.3	BMP8A, BMP8B	0.00104406	3 out of 12	0.507282	1.03305	1.15345	-0.39	-2.99199	-2.24	0.7	-0.00646239	-0.3	-2.47	-0.64	-0.6
M-017095-00	NM_018124	NM_018124.3	RFWD3	0.00106749	3 out of 12	-2.39161	-1.27034	-2.60893	0.31	-0.538175	-0.48	-1.72	-1.12656	-1.92	-0.75	0.72	-2.24
M-013268-00	NM_001671	NM_001671.4, NM_001197216.2	ASGR1	0.00107096	3 out of 12	-0.534248	-0.275166	-2.3051	-1	-2.78158	-1.84	-0.62	-1.27864	-1.46	-1.76	-1.78	-2.24
M-013532-00	NM_005617	NM_005617.3, NM_001025071.1, NM_001025070.1	RPS14, MINOS1, C1orf151-NBL1, MGC87895	0.00107235	3 out of 12	-1.2356	-0.675323	-2.23992	-0.96	-0.7445	-1.07	-0.31	-0.451904	-3.2	-1.08	-0.74	-2.31
M-016117-00	NM_021170	NM_021170.3, NM_001142467.1	HES4	0.00108367	3 out of 12	-1.66471	-0.725623	-0.601002	-4.24	-0.4085	-1.49	-1.85	-1.92629	-2	-1.29	-1.98	-3.2
M-009008-00	NM_173039	NM_173039.2	AQP11	0.00110608	3 out of 12	0.31662	0.804116	2.21605	-0.53	-2.41869	-2.23	-0.37	-0.265026	0.17	-2.26	-0.47	0.73
M-026514-00	NM_020809	NM_020809.2	ARHGAP20	0.00112543	3 out of 12	-0.935423	1.19675	-3.18227	-0.12	-1.05648	-0.41	-2.03	-0.690112	-4.26	-0.91	-1.78	-1.45
M-017490-00	NM_002127	NM_002127.5	HLA-G, HLA-H	0.0011412	3 out of 12	-2.22616	-2.30132	1.32848	-1.72	-1.65665	-1.15	-0.19	0.661598	-3.1	0.19	-1.72	-1.02
M-004901-00	NM_032551	NM_032551.4	KISS1R	0.00115297	2 out of 12	-0.506095	0.704561	0.589658	0.29	-3.17961	-3.69	-0.21	0.585593	0.95	-0.06	0.59	-0.25
M-020767-00	NM_014669	NM_014669.4, NM_001242796.1, NM_001242795.1	NUP93	0.0011572	3 out of 12	-1.56007	-2.36659	-1.93851	-2.22	-0.367987	-0.54	-2.29	-1.43521	-1.95	1.12	-1.03	0.14
M-017190-00	NM_005850	NM_005850.4	FAM71D, SF3B4	0.00115724	2 out of 12	-3.17424	-1.87773	-0.936281	0.17	-0.538914	-1.28	-1.56	-1.95765	-3.53	-0.36	-1.86	-1.68
M-020117-00	NM_006181	NM_006181.2	NTN3	0.00116966	3 out of 12	-0.798448	-1.20276	-0.93594	-3.28	0.681817	-0.29	-1.26	0.110496	-2.22	-1.33	-1.31	-2.47
M-014386-00	NM_024607	NM_024607.3, NM_001201329.1	PPP1R3B	0.00117408	3 out of 12	-0.879094	-0.445587	-0.951608	-0.47	-1.88742	-1.3	-1.74	-2.45279	-1.68	-1.57	-2.22	-3.67
M-021010-00	NM_014770	NR_027032.1, NM_014770.3, NM_001122772.2	AGAP2	0.00117482	3 out of 12	0.473476	0.563105	0.451297	-1.13	-2.84849	-0.96	-0.37	0.144869	-0.93	-0.86	-2.22	-2.35
M-007828-01	NM_002987	NM_002987.2	CCL17	0.00118888	3 out of 12	-1.36466	-1.58954	-2.21753	-1.92	-0.834307	-1.72	-2.73	-0.481058	-1.62	-1.81	-1.71	-4.15
M-021152-00	NM_018089	NM_018089.2, NM_001042410.1	ANKZF1	0.0012053	3 out of 12	-1.81234	-2.21245	-2.7287	-0.68	-0.477068	-0.01	-0.37	-2.95583	-1.73	-0.25	-1.46	-1.74
M-016410-00	NM_153208	NM_153208.1	IQCK	0.0012068	3 out of 12	-2.21225	-2.27293	0.196452	0.09	-2.99374	-1.92	-0.92	-1.16957	-1.7	-1.37	-1.3	-0.53
M-013938-00	NM_021212	NR_028027.1, NR_028026.1, NR_028025.1, NR_028024.1, NM_001039618.2	CREBZF	0.00122792	3 out of 12	-0.862347	-0.749473	-1.31722	-0.46	-1.60147	-2.49	-2.21	-1.60476	-1.88	-1.61	-0.87	-3.45
M-021965-00	XM_085138	NO MATCH TO REFSEQ FOUND	OTX2OS1	0.0012464	2 out of 12	-0.868276	-0.024734	-0.303486	0.88	-3.21666	-3.15	-0.29	0.295404	-1.62	-1.88	-0.24	0.24
M-018580-00	NM_031450	NM_031450.3, NM_001135635.1	C11orf68	0.00125458	3 out of 11	-1.67091	-1.34434	-2.43429	0.2	-2.15831	NA	-1.6	-0.574212	-2.5	-1.73	-1.68	-0.17
M-027334-00	NM_001302	NM_001302.4	APITD1-CORT, CORT	0.00126211	4 out of 24	-1.29344	-1.0486	-0.917808	-1.84	-2.4941	-1.24	-1.81	-1.49204	-0.77	-2.46	-1.75	-2.4
M-015987-00	NM_145253	NM_145253.2	FAM100A, AK055785	0.00126391	3 out of 12	-2.20331	-1.60015	-2.58837	-0.65	-0.0409309	-0.46	-0.28	0.0533873	-3.99	0.18	-1.35	-1.5
M-020015-00	NM_005582	NM_005582.2	CD180	0.0012701	3 out of 12	-2.20109	-1.60428	-2.75125	-0.63	0.00817634	0.39	0.64	0.275634	-2.75	1.01	-0.3	0.84
M-026570-00	XM_166747	NO MATCH TO REFSEQ FOUND		0.00129976	3 out of 12	-1.97714	-1.28954	-2.60365	-0.87	-1.13959	-0.95	-1.5	-1.40757	-2.68	-2.2	-1.39	-1.29
M-003233-02	NM_001254	NM_001254.3	CDC6	0.00130055	3 out of 12	-0.73402	-0.338715	-0.682006	-1.2	-4.434	-2.8	-1.16	-1.00364	-1.47	-1.2	-2.2	-0.59
M-018064-00	NM_173687	NM_173687.2	C8orf31	0.00131476	3 out of 12	-2.39757	-1.82301	-2.80894	0.07	-1.45483	-1.17	-1.84	-1.25765	-0.17	-1.44	-1.16	-2.2
M-011720-00	NM_002309	NM_002309.4, NM_001257135.1	LIF	0.00131793	3 out of 12	-1.95932	-2.19813	-2.8859	-1.8	1.40587	-0.42	-0.7	-1.86934	-1.53	-0.87	-1.42	-2.42
M-018575-00	NM_030974	NR_038270.1, NM_030974.3	SHARPIN	0.00131822	2 out of 12	-0.788398	-0.56147	-0.0597434	0.52	-3.13593	-3.13	-0.31	1.46873	-0.34	-0.66	-0.9	-0.85
M-011722-00	NM_002361	NM_080600.2, NM_002361.3, NM_001199216.1	MAG	0.00134107	3 out of 12	-0.788861	-0.621231	-0.740111	-2.19	-0.74907	-0.72	-1.51	0.423439	-2.44	-0.91	-1.59	-2.25
M-020574-00	NM_017622	NM_017622.2	C17orf59	0.00134992	3 out of 12	-0.0593343	-0.786237	-0.867246	-1.45	-0.426674	-2.19	-1.68	-0.914957	-2.87	-1.07	-0.19	-2.21
M-025873-00	XM_114621	NM_001040032.1	C8orf74	0.00135797	3 out of 11	-0.683749	-0.582766	0.494601	-1.95	-2.49451	-0.76	-2.14	NA	0.74	-1.14	-1.95	-2.4
M-007473-00	NM_003951	NM_022810.1, NM_003951.2	SLC25A14	0.00136123	3 out of 12	-1.39441	-1.48665	-1.19287	-1.65	-0.0465788	-0.93	-0.6	-1.08215	-2.19	-1.47	-2.34	-3.14
M-032374-00	NM_001004063	NM_001004063.2	OR4K1	0.00136409	2 out of 12	0.515953	-0.0440884	-0.244578	0.97	-3.11991	-3.24	1.05	0.873041	1.07	0.92	0.38	0.41
M-009672-00	NM_015925	NM_205835.2, NM_205834.2, NM_015925.5	LSR	0.0013646	3 out of 11	-0.369387	0.133356	-3.44989	-0.77	-1.7201	NA	-1.21	-0.644143	-1.15	-2.14	-1.99	-2.31
M-008532-00	NM_031422	NM_031422.5, NM_001256316.1	CHST9	0.00137749	3 out of 12	-0.0941979	-0.0598465	-1.36901	-0.21	-2.36153	-1.62	-1.01	-0.592469	-0.68	-2.34	-0.12	-2.19
M-015667-00	NM_172240	NR_037660.1, NR_037659.1, NM_172240.2, NM_001199777.1	POC1B	0.00139432	2 out of 12	-0.826241	-0.219036	0.494426	-1.15	-3.10443	-3.25	-0.43	0.110562	-0.62	-0.14	-0.09	-0.71
M-027544-00	XM_378921	NO MATCH TO REFSEQ FOUND	BC036830	0.00143433	3 out of 12	-2.03132	-1.45707	-0.162609	0.04	-1.24357	-0.88	-0.61	-1.96017	-4.13	-1.1	-1.66	-3.1
M-032498-00	NM_001006116	NR_024623.1, NR_024622.1	C21orf49	0.00143788	3 out of 12	-1.8495	-2.31599	0.331151	0.08	-1.41421	-2.18	-1	-0.71761	-3.56	-0.7	-1.61	-0.25
M-030424-00	XM_373633	NM_002499.3, NM_001172624.1, NM_001172623.1		0.00144144	3 out of 12	-1.9066	-1.507	-5.78523	1.14	-1.31499	-0.76	-1.95	-0.270437	-2.05	-0.94	-0.49	-3.1
M-016823-00	NM_032561	NM_032561.4, NM_001207062.1	C22orf23	0.00145979	3 out of 12	-0.179124	0.56485	-0.388785	-0.41	-3.96916	-0.81	-0.61	0.0207912	-2.18	-2.23	-1.85	-1.66
M-021239-00	NM_018347	NM_018347.2, NM_001204447.1, NM_001204446.1	C20orf29	0.00148191	3 out of 12	-1.48397	-1.69637	-1.25213	-0.37	-0.646671	-2.18	-1.59	-0.0289812	-2.5	-0.75	-1.42	-2.18
M-008777-00	NM_144683	NM_144683.3	DHRS13	0.00149477	3 out of 12	-2.27831	-1.764	-0.566017	-0.13	-3.19122	-0.72	-1.81	-2.17735	-1.56	-0.3	-1.9	-0.31
M-018183-00	NM_032780	NM_032780.3, NM_001144038.1, NM_001144037.1, NM_001144035.1, NM_001144034.1, NM_001144036.1	TMEM25	0.00150943	3 out of 12	-0.59371	-0.67985	-0.863953	-0.53	-3.61302	-2.71	-1.01	-2.17247	-0.65	-0.77	-0.21	-1.54
M-011136-00	NM_001014	NM_001204091.1, NM_001203245.2, NM_001014.4, NR_026667.1, NM_001202470.2	TUFT1, RPS10-NUDT3, RPS10, AMBRA1, MACROD2, RPS10P7	0.00151462	3 out of 12	-0.757452	-0.908712	-2.17035	0.19	-0.385441	0	-0.29	-1.1987	-3.59	-1.49	-1.01	-2.38
M-032558-00	NM_214461	NM_214461.1, NM_013310.3	C2orf27A, C2orf27B	0.00154428	3 out of 12	-0.220787	-2.48383	-0.224288	-0.89	-0.486658	-1.07	-1.8	-1.58872	-2.4	-2.17	-1.81	-1.31
M-008522-00	NM_001343	NM_001343.3, NM_001244871.1	DAB2	0.00157337	3 out of 11	-1.74079	-1.49505	-1.18348	0.25	-2.98902	NA	-0.94	0.0480903	-2.11	-1.3	-2.12	-1.05
M-015495-00	NM_138419	NM_138419.3, NM_001099286.1	FAM54A	0.00158498	3 out of 12	-1.02395	-1.2518	-1.50841	-1.66	-2.16334	-1.71	-1.31	-1.03197	-2.61	-1.58	-1.57	-2.72
M-006121-01	NM_000068	NM_023035.2, NM_001174080.1, NM_001127222.1, NM_001127221.1, NM_000068.3	CACNA1A	0.00159284	3 out of 11	-0.633804	-0.561717	0.175306	-0.16	-2.17745	NA	-1.16	0.677693	-1.24	-1.98	-2.66	-2.11
M-016633-00	NM_153003	XM_003119969.1, XM_003118558.1	MRDS1, OFCC1	0.00160918	3 out of 12	-0.859299	-1.22273	-0.874532	-0.23	-3.11907	-2.16	-0.78	-1.36619	-2.28	-1.2	-1.82	-1.28
M-006725-00	NM_002044	NM_002044.2, NM_001001556.1	GALK2	0.00162816	3 out of 12	-1.30821	-0.35161	-1.29234	-0.57	1.05158	0.68	-2.23	-0.88623	-1.79	-2.16	-1.71	-2.59
M-021390-00	NM_007286	NM_007286.5, NM_001166209.1, NM_001166208.1, NM_001109974.2, NR_037664.1, NR_037663.1, NM_002832.3, NM_001199797.1	SYNPO, PTPN7	0.00163271	3 out of 12	-0.209853	0.450037	-0.418476	-1.12	-1.83017	-2.19	-0.88	-1.9308	-1.62	-2.25	-2.16	-0.82
M-017398-00	NM_001898	NM_001898.2	CST1	0.00164272	3 out of 12	-1.11634	-0.98804	-3.1761	0.44	-1.44061	-1.31	-1.54	-1.63491	-1.99	-1.3	-2.76	-2.16
M-003157-02	NM_002447	NM_002447.2, NM_001244937.1	MST1R	0.00164912	3 out of 12	-1.38181	-1.88476	-0.0791032	-1.76	-2.1578	-0.61	-0.35	-1.49841	-1.61	-1.11	-2.42	-2.89
M-011078-00	NM_000428	NM_000428.2	LTBP2, KCNH5	0.00165645	3 out of 12	-0.684235	-0.233552	-2.15584	-1.33	-0.254342	-0.18	-2.19	-1.0206	-1.85	-1.29	-0.94	-2.36
M-006149-00	NM_000083	NR_046453.1, NM_000083.2	CLCN1	0.00166012	3 out of 12	-2.15319	-1.91853	-3.162	0.71	-0.243705	-0.63	-0.33	-0.734193	-2.87	-1.42	-1.05	-1.35
M-019108-00	NM_007048	NM_194441.2, NM_007048.5, NM_001145009.1, NM_001145008.1	BTN3A1	0.00166033	2 out of 12	-0.077002	-0.512474	0.168385	-3.04	-3.28131	-1.49	-0.82	0.766305	-0.45	-0.79	-0.13	-1.53
M-018843-00	NM_182583	NR_026713.1, NR_026714.2	FAM182A, FAM182B	0.00167051	2 out of 12	-1.95114	-1.64536	-3.51539	0.61	-0.752443	-0.5	-0.59	-0.652314	-3.04	-0.84	-0.91	-0.49
M-005069-00	NM_004985	NM_033360.2, NM_004985.3	KRAS	0.00169612	2 out of 12	-0.952756	-1.12473	1.10464	-0.41	-3.36368	-3.03	-1.04	-0.217217	-0.82	-1.81	-0.14	-1.15
M-019046-00	NM_030931	NM_030931.2	DEFB126	0.00169806	3 out of 12	-1.87818	-1.60929	-4.53928	-0.07	-1.95057	-0.26	-0.91	-1.30812	-2.15	-2.36	-1.49	-1.14
M-014948-00	NM_032644	NM_005036.4, NM_001001928.2	PPARA	0.00170179	3 out of 12	-1.56738	-1.23668	-0.519769	-1.77	-1.47136	-1.53	-1.1	-0.61976	-2.15	-2.44	-1.54	-2.42
M-020982-00	NM_017939	NM_182922.2	HEATR3	0.00171575	1 out of 12	0.231744	1.64056	0.984457	-0.13	0.176209	0.48	0.57	-0.965992	-6.09	0.19	1.29	-1.19
M-014160-00	NM_015004	NR_023353.1, NM_015004.3	EXOSC7	0.0017177	3 out of 12	-1.26172	-0.514817	-0.981474	-0.64	-2.29199	-0.29	-1.07	-0.836703	-2.19	-1.28	-1.32	-2.15
M-005228-00	NM_004315	NM_177924.3, NM_004315.4, NM_001127505.1	ASAH1	0.0017531	2 out of 12	-0.770463	-1.1075	-4.57075	-1.38	-0.714411	0.2	-0.98	-1.0829	-3.02	-0.55	-1.23	-1.27
M-012670-01	NM_004450	NM_004450.2	ERH, CLEC2L	0.00177504	3 out of 11	-1.04199	-1.69568	-2.17698	-2.57	-0.236616	NA	-0.94	-2.08865	-1.12	-1.15	-1.32	-1.45
M-032308-00	NM_001001415	NM_001001415.2	ZNF429	0.00178456	2 out of 12	0.0440052	0.335751	-3.01318	-3.29	0.188149	0.04	-0.05	0.723271	0.51	-0.65	0.33	0.45
M-030297-00	XM_370763	NO MATCH TO REFSEQ FOUND		0.00178517	3 out of 12	-0.11953	-0.100352	-1.78735	0.78	-2.18308	-2.68	-1.75	-0.751137	-2.14	-0.87	-0.72	-1.34
M-003561-00	NM_005901	NM_005901.4, NM_001135937.1, NM_001003652.2	SMAD2	0.00179287	3 out of 12	-0.849328	0.3159	0.828745	-1.35	-1.49791	-1.02	0.43	0.222205	0.24	-2.39	-2.14	-2.2
M-019306-00	NM_194295	NR_003260.1	DNM1P46, DQ576888, BC101079, DQ596486, DQ593624	0.0018163	3 out of 12	-3.00887	-1.55933	-5.64929	-0.01	-1.12105	0.06	-0.63	-0.995999	-1.68	-1.68	-2.05	-1.69
M-015757-00	NM_001001716	NR_040515.1, NM_002503.4, NM_001243116.1	NFKBIB	0.0018239	3 out of 12	-2.42515	-2.13429	-2.24105	-0.15	0.707021	-0.18	-1.19	-1.17443	-1.43	-0.83	-0.56	-1.28
M-029700-00	XM_378201	NR_040253.1	LOC282980	0.0018296	2 out of 12	-0.299201	0.262595	-0.447127	-1.41	-3.00274	-3.26	-1.04	-0.948448	0.09	-1.82	-1.64	-0.82
M-018719-01	NM_006006	NM_006006.4, NM_001018011.1	ZBTB16	0.00184052	3 out of 12	-1.21426	-1.01575	-2.13166	-0.35	-3.56913	-2.17	-0.14	-0.705285	-1.23	-1.18	-1.27	-1.99
M-026133-00	XM_048462	NM_014806.2, NM_001135999.1	RUSC2	0.00184295	2 out of 12	-1.84139	-1.14584	-1.48957	0.28	-1.25974	-1.92	-1.72	-1.08643	-3	-1.32	-1.35	-3.84
M-010297-00	NM_198442	NM_001206670.1	PLA2G4E	0.00184562	2 out of 12	-1.74988	-1.5335	-1.89399	-0.32	-0.728409	-3.09	-1.01	-1.66437	-3	-0.32	-1.41	-1.36
M-011718-00	NM_002305	NM_002305.3	LGALS1	0.0018483	3 out of 11	-0.891212	-0.26459	-0.307481	0.26	-2.93875	-3.29	NA	-0.718441	-2.04	-0.68	-0.56	-0.73
M-016269-00	NM_021980	NM_021980.4, NM_001008213.1, NM_001008212.1, NM_001008211.1	OPTN	0.00185467	3 out of 11	-1.70396	-1.40478	-2.79313	0.41	-0.543946	NA	-1.89	-1.28956	-1.84	-1.75	-2.08	-2.27
M-013471-00	NM_007242	NR_039997.1, NM_018332.3, NM_007242.5, NM_001257175.1, NM_001257174.1, NM_001257173.1, NM_001257172.1, NM_001014451.2, NM_001014449.2	DDX19B, DDX19A	0.00186514	3 out of 12	-2.39334	-1.38006	0.183449	-0.33	-1.43972	-2.13	-1.23	0.350476	-2.18	0.39	-1.18	0.51
M-011497-00	NM_003675	NM_003675.3	PRPF18	0.00187406	3 out of 12	-1.79727	-2.13595	-0.284335	-1.51	-0.281807	0	-2.26	-1.9888	-2.13	-0.34	-0.75	-1.25
M-003586-01	NM_007181	NM_007181.4, NM_001042600.1	MAP4K1	0.00189896	3 out of 12	-1.3438	-1.43734	-0.317113	-1.99	-2.46789	-2.58	-1.23	-0.463292	0.41	-1.13	-1	-2.13
M-003024-01	NM_001010	NM_001010.2	RIMS2, CACNA1C, GCDH, RPS6	0.00189952	2 out of 12	-1.73599	-1.18051	-0.752	0.3	-0.039307	-0.29	-0.35	-1.45052	-3.35	-1.28	-0.99	-2.99
M-021313-00	NM_018105	NM_199003.1, NM_018105.2	THAP1	0.00190623	1 out of 12	-0.950326	0.808897	-0.278578	-0.7	0.689295	-0.17	0.1	-0.255858	-6.01	-0.68	0.05	0.03
M-014744-00	NM_031492	NM_031492.2	RBM4B, STK3	0.00191098	3 out of 12	1.3455	0.563425	-1.15338	0.18	-3.20366	-1.22	-1.12	-0.802645	-2.28	-0.3	-1.08	-2.13
M-022129-00	XM_371354	NM_018012.3	KIF26B	0.00191601	3 out of 12	-2.12791	-0.390546	-0.727009	0.07	-0.920564	-0.74	-1.24	-1.84005	-2.65	-0.98	-2.48	-0.2
M-003772-06	NM_003879	NM_003879.5, NM_001202519.1, NM_001202518.1, NM_001202517.1, NM_001202516.1, NM_001127184.2, NM_001127183.2, NM_001202515.1	CFLAR	0.00191701	3 out of 12	0.751917	0.762839	-1.75624	0.03	-1.22696	0.77	-1.22	-2.12777	0.13	-3.36	-2.6	-1.13
M-011354-00	NM_002655	NM_002655.2, NM_001114635.1, NM_001114634.1	PLAG1	0.00191903	3 out of 12	0.602136	-0.891377	-0.730462	0.26	-2.12729	-2.84	-0.68	-1.34983	-0.76	-2.93	-1.57	-0.91
M-013629-00	NM_001028	NM_001028.2	RPS25, BDNF-AS1	0.00192608	3 out of 12	-0.944276	-0.642553	-2.12529	0.8	0.0726039	0.93	0.38	-0.668778	-2.24	-0.96	-0.37	-2.53
M-006169-00	NM_000813	NM_021911.2, NM_000813.2	GABRB2	0.0019393	3 out of 11	2.47384	1.92862	-0.015062	-0.26	1.94097	1.42	NA	-1.98589	-2.29	-2.07	-2.1	-1.28
M-012836-00	NM_014290	NM_014290.2	TDRD7	0.00195039	3 out of 11	-0.199018	-1.29725	-0.0803345	-0.62	-2.46861	NA	-1.18	-0.640586	-0.46	-1.4	-2.07	-2.77
M-017566-00	NM_152748	NR_030672.1, NM_152748.3, NM_001142749.2	KIAA1324L	0.00196365	3 out of 12	-1.28628	-1.48092	-1.08691	-0.68	0.370208	-1.4	-2.12	-1.90658	-2.77	-0.9	-1.44	-2.69
M-008452-00	NM_003702	NM_170587.2, NM_003702.3	RGS20	0.00197286	3 out of 12	-2.2666	-0.852729	-0.0971892	-1.91	-0.810181	-1.23	-1.44	-0.916362	-2.12	-1.78	-1.23	-3.23
M-027202-00	NM_197964	NM_197964.3, NM_001244584.1	LUC7L2, C7orf55	0.00198518	3 out of 12	-0.704462	-1.04204	-2.40557	-0.04	0.575434	0.92	-0.72	-0.266496	-1.65	-1.33	-2.12	-2.46
M-028905-00	XM_379508	NO MATCH TO REFSEQ FOUND		0.00199445	3 out of 12	-2.69117	-2.17895	-0.675458	-1.42	-0.119738	-0.06	-1.09	-0.838882	-1.93	-0.79	-2.12	-0.44
M-019771-00	NM_007053	NM_007053.2	CD160	0.00199517	3 out of 11	-2.61765	-2.06131	-2.10435	-1.25	-0.242408	NA	-0.87	-1.48416	-0.5	-1.26	-0.31	-0.86
M-004932-00	NM_005881	NM_005881.2, NM_001122957.1	BCKDK	0.00199548	3 out of 12	0.371755	0.0831393	-2.18171	-2.27	0	0.71	-0.7	-1.06701	0.02	-1.22	-1.19	-2.12
M-028389-00	XM_376372	NM_001089584.2, XR_133393.1, XR_133392.1, XR_108559.1, XR_108558.2	C5orf49	0.00199754	3 out of 12	-0.923609	-0.592908	0.134754	-0.45	-2.51448	-1.56	-0.23	-1.31176	-1.17	-2.87	-1.86	-2.12
M-006093-00	NM_017944	NM_017944.3	USP47	0.00200145	1 out of 12	0.918776	0.764746	1.2763	1.33	0.930663	0.19	1.03	0.850281	-5.99	-0.03	1.57	0.12
M-019906-00	NM_012148	NM_012148.2, NM_012149.2, NM_012146.1		0.00200374	3 out of 12	-1.65227	-1.76852	-1.13335	-2.72	-1.03714	-1.24	-1.7	-1.41318	-2.23	-1.53	-1.8	-2.12
M-010506-01	NM_004941	NM_004941.1	DHX8	0.00201515	3 out of 12	-3.51435	-2.37869	-2.11748	-0.63	-0.971006	-0.38	-1.79	-1.32034	-1.65	0.07	-1.86	-1.13
M-004792-01	NM_002961	NM_019554.2, NM_002961.2	S100A4	0.0020193	3 out of 12	-0.133312	-0.434645	-1.08358	-0.57	-2.11627	-2.31	-0.66	-1.33338	-0.69	-2.33	0.59	-1.25
M-006251-00	NM_002240	NM_002240.2	KCNJ6	0.00203192	2 out of 12	-0.848327	-1.13844	1.84815	-0.97	-2.96432	-4.08	0.45	0.359598	0.24	0.32	-0.12	0.6
M-020972-00	NM_016265	NM_016265.3, NM_006956.2	ZNF12	0.00203807	3 out of 12	-0.332712	0.0801686	-0.472927	-2.51	-2.11013	-2.44	-1.29	-1.10359	0.56	-1.45	-1.07	-1.28
M-015628-00	NM_020405	NM_020405.4	PLXDC1	0.00204878	3 out of 12	-1.09326	-0.189508	0.420553	-0.12	-3.67133	-2.07	-1.61	0.290955	-0.57	-2.96	-0.87	0.1
M-013504-00	NM_006923	NM_006923.3, NR_045585.1	SDF2	0.00204906	1 out of 12	0.327776	0.155716	-0.184982	-5.97	0.0767281	-0.28	1.06	-0.535163	-1.2	0.49	0.41	-0.77
M-020693-00	NM_014167	NM_014167.4, NR_033192.1	CCDC59	0.00207171	3 out of 12	-0.70814	-0.737392	-0.386268	0.18	-0.728062	-3.38	-0.85	-0.568041	-0.55	-2.11	-2.31	-1.16
M-014041-00	NM_015305	NM_015305.3	ANGEL1	0.00207488	3 out of 12	-0.62432	-0.858219	1.03763	-0.95	-3.33381	-2.59	-0.55	-0.778395	-0.22	-2.11	-1.88	-0.38
M-008310-01	NM_000456	NM_001032387.1, NM_001032386.1, NM_000456.2	SUOX	0.00208547	3 out of 12	-1.53984	-0.371961	-0.829392	-2.19	-1.39608	0.21	-1.63	-0.91534	-1.28	-1.04	-2.11	-2.38
M-004377-00	NM_016085	NM_080592.3, NM_016085.4, NM_001170795.1	C2orf28	0.00210036	3 out of 12	-0.636486	0.0434999	-1.41492	-2.23	-0.728866	-0.42	-1.09	-0.532958	-0.08	-1.44	-2.2	-2.11
M-013671-00	NM_033035	NR_045089.1, NM_138551.4, NM_033035.4	TSLP	0.00214427	1 out of 12	0.962672	2.51736	1.10162	-5.96	1.88121	0.9	2.04	1.18409	1.39	1.19	0.84	1.49
M-019474-00	NM_004953	NM_198244.2, NM_198242.2, NM_198241.2, NM_182917.4, NM_004953.4, NM_001194947.1, NM_001194946.1	EIF4G1	0.00214651	3 out of 12	1.47956	-1.43374	-2.60731	-2.1	-0.588451	-0.64	-1.42	-1.63536	-0.2	-1.14	-1.51	-2.43
M-006178-01	NM_002042	NM_002042.4, NM_001256705.1, NM_001256704.1, NM_001256703.1	GABRR1	0.002155	3 out of 11	-2.12895	-1.21146	-1.34319	0.63	0.286899	0.45	NA	-1.62039	-2.27	-0.28	-2.05	-1.19
M-018864-00	NM_182596	NR_027393.1, NR_027392.1, NM_033547.3	INTS4L2, INTS4L1, INTS4	0.00216819	3 out of 12	-2.189	-2.13337	-0.829669	0.23	-0.648985	-1.69	-2.1	-1.00653	-0.64	-0.7	-0.76	-0.13
M-031296-00	XM_375928	XM_003403736.1, NM_001170738.1	IQSEC3	0.0021744	2 out of 12	-1.29765	-0.631256	-0.67251	-0.73	-3.07493	-2.94	-0.56	0.235957	0.28	-0.65	-1.87	-0.26
M-011447-00	NM_003527	NM_003527.4	HIST1H2BO	0.00218017	3 out of 12	-1.17322	-1.62249	-2.20107	0.06	-0.981343	-1.96	-1.75	-1.02101	-2.1	-1.4	-1.56	-2.96
M-011946-00	NM_004822	NM_004822.2	NTN1	0.00220053	2 out of 12	-1.85662	-1.54527	-3.44804	-0.93	-1.50607	-1.01	-1.71	-1.55493	-0.43	-1.12	-0.78	-2.94
M-012605-00	NM_003302	NM_003302.2	TRIP6	0.00221068	3 out of 11	-1.34388	-1.72631	-2.0435	-0.79	-1.08849	-0.38	NA	-1.20898	-1.8	-1.46	-2.11	-2.62
M-023796-00	XM_085833	NM_001193623.1	LOC147646	0.00221747	3 out of 12	-2.09878	-1.30665	-2.82235	-1.1	-0.26428	-0.52	-1.14	-1.53849	-2.7	-1.49	-1.85	-1.98
M-015389-00	NM_004094	NM_004094.4	EIF2S1	0.00223947	1 out of 12	-1.78948	-1.90394	-5.90349	-0.41	-0.843182	-0.87	-1.57	-1.53848	-0.8	-0.72	-1.56	-1.17
M-029043-00	XM_379839	NM_001080495.2	TNRC18	0.00225915	2 out of 12	-1.89478	-0.480501	-1.75147	-0.06	-1.85303	-3.08	-1.51	-1.15014	-2.93	-1.79	-1.43	-1.08
M-026906-00	XM_012219	NM_002629.2, XR_132768.1, NM_001029891.2	KCNQ5, PGAM1, PGAM4, ATAD2B	0.00226409	3 out of 12	-1.45834	-1.1777	-2.7554	0.24	-1.05798	-2.09	-1.91	-1.30045	-2.21	-1.46	-1.44	-1.31
M-019840-00	NM_004730	NR_045994.1, NR_045992.1, NM_004730.3	ETF1	0.00226801	2 out of 12	-1.38385	-1.31992	-3.0214	-0.42	0	-0.63	-0.11	0.0505081	-2.93	-1.04	-1.42	-0.93
M-018620-00	NM_032509	NM_032509.3	MAK16	0.0022708	3 out of 12	-1.30304	-0.919524	-0.675821	0.77	-2.90712	-2.09	-1.26	-1.54586	-1.43	-2.74	-0.48	-0.59
M-013569-00	NM_001015	NM_001015.3	RPS11	0.00227392	2 out of 12	-0.676329	-1.0375	-1.8467	-0.07	-0.982263	-1.43	-0.4	-0.78926	-3.78	-1.72	-0.96	-2.93
M-003138-01	NM_002020	NM_182925.4, NM_002020.4	FLT4	0.00229765	2 out of 12	0.276317	0.793046	-0.77576	-1.11	-2.92559	-3.12	-0.61	-1.47454	-0.93	-1.77	-1.45	NA
M-017079-00	NM_152757	NR_033263.1	C20orf200, C20orf166-AS1	0.00230308	3 out of 11	-0.862586	-0.151626	-0.191426	-0.38	-2.38721	-0.38	-0.86	NA	-2.08	-0.4	-1.12	-2.04
M-007017-00	NM_018197	NM_199426.1, NM_022088.4, NM_018197.2, NM_199427.2	ZFP64	0.0023068	3 out of 12	0.33213	-1.16855	-2.34137	-1.08	0.321551	0.15	-2.14	-1.69548	-1.79	-1.11	-2.09	-1.57
M-026572-00	XM_291857	XR_132809.1		0.00230906	3 out of 12	-0.958852	-0.841937	-1.8436	0.44	-1.69712	-1.29	-2.17	-0.636738	-3.02	-1.32	-2.09	-1.37
M-018207-00	NM_173635	NM_173635.1	C19orf75	0.00232039	3 out of 12	-1.68974	-2.08953	-0.728403	0.07	-0.347939	0.31	-1.23	-1.69789	-4.04	-1.58	-2.2	-1.21
M-010119-00	NM_021126	NM_021126.5, NM_001130517.2, NM_001013436.2	MPST	0.00232192	2 out of 11	-0.524026	-0.975028	-3.0073	0.52	-0.976549	NA	-0.99	-1.43815	-0.98	-0.9	-1.01	-2.86
M-029254-00	XM_379540	XR_112085.1, XR_108280.1		0.0023238	3 out of 12	-1.04751	-2.08882	-0.258425	-0.25	-0.82153	-0.64	-1.36	-1.43273	-3.61	-1.35	-1.95	-2.24
M-031983-00	NM_020359	NM_001199979.1, NM_001199978.1	PLSCR2	0.00233746	3 out of 12	-0.652591	0.754153	-0.0862985	-2.84	-2.08561	-1.7	0.51	0.914292	-3.4	-0.36	0.26	-0.08
M-011358-00	NM_002714	NM_002714.2	PPP1R10	0.00235002	3 out of 12	-0.931643	-0.974946	-1.72827	-1.1	-2.08156	-0.55	-1.34	-0.966936	-1.78	-1.8	-2.23	-2.42
M-006065-01	NM_005151	NM_005151.3, NM_001037334.1	USP14	0.00235447	2 out of 12	-0.960012	-0.830075	-2.91563	-1.2	-0.897908	-0.6	-1.17	-0.197863	-0.3	-0.49	-0.55	-3.04
M-012299-00	NM_006666	NM_006666.1	RUVBL2	0.00239374	3 out of 12	-3.37831	-1.57548	-2.90318	-1.02	-1.17299	-1.07	-0.94	-1.40025	-1.2	-0.48	-1.06	-2.05
M-004763-01	NM_016231	NM_016231.4	NLK	0.00239489	3 out of 12	-1.9297	0.0518607	-0.269308	-2.21	-0.234008	-0.09	-2.08	0.486061	-1.19	-1.4	-2.35	-1.03
M-014733-00	NM_031456	NM_031456.3, NM_006382.3	FBXW10, TRIM16, CDRT1	0.00241579	3 out of 12	-1.3225	-0.51909	-0.210448	-0.5	-2.26316	-2.32	-1.15	-0.360739	-1.28	-2.08	-1.21	-1.44
M-020535-00	NM_015644	NR_037162.1, NM_001198793.1, NM_001025930.3	ARPC4-TTLL3, TTLL3	0.00241812	3 out of 12	0.786675	1.88772	-0.382579	-0.06	-1.55772	-2.52	-1.38	0.0272021	-1.18	-2.08	-1.61	-2.32
M-005513-00	NM_004122	NM_198407.2, NM_004122.2	GHSR	0.00242161	3 out of 12	-0.877762	-0.408459	-2.14248	-1.05	-2.38707	-0.67	2.11	-0.886659	-0.69	-2.08	-1.53	-1.13
M-019780-00	NM_007086	NM_007086.3, NM_001008396.2	WDHD1	0.00244265	3 out of 12	-1.04409	-0.686863	-2.36262	-0.78	-1.55064	-1.38	-0.58	-1.48274	-3.21	-1.42	-1.06	-2.08
M-008395-01	NM_004040	NM_004040.2	RHOB	0.00246089	2 out of 12	-0.839692	0.26311	0.879255	-0.75	-2.89335	-3.94	-0.69	1.78722	0.56	1.34	0.86	0.4
M-022523-00	XM_292468	NO MATCH TO REFSEQ FOUND		0.0024697	3 out of 12	-2.07495	-1.25997	-2.389	0.51	-2.08648	-1.24	-1.35	-0.427526	-1.54	-1.23	-1.87	-0.37
M-028145-00	XM_379206	NR_033977.1	FLJ22763	0.00247012	2 out of 12	-1.29234	-1.06352	-1.50123	0.32	-2.89048	-3.06	-1.3	-0.932075	-1.24	-1.28	-1.49	-1.25
M-014799-00	NM_032181	NM_032181.2, NM_001135032.1	FAM176A	0.0024732	2 out of 12	-0.601399	-0.300445	1.05707	-2.89	-4.0935	-1.56	-0.21	-0.377877	-0.03	-0.62	0.26	-1.71
M-022722-00	XM_371501	NM_144993.1	TET3	0.00247324	3 out of 12	-1.8289	-1.51691	-2.07383	-0.09	-1.55284	-0.61	-0.5	-0.672506	-0.56	-2.09	-2.35	-1.71
M-025186-00	XM_291200	NM_001080495.2	TNRC18	0.002491	3 out of 12	-0.392152	-1.07186	-1.26495	0.61	-2.07113	-2.97	-1.62	-1.27596	-2.77	-1.18	-1.22	-1.07
M-009520-00	NM_000754	NM_007310.2, NM_001135162.1, NM_001135161.1, NM_000754.3	COMT	0.00249931	3 out of 12	-2.13986	-1.75048	-0.0422345	-2.07	-1.96177	-1.12	-0.44	-2.82671	-1.28	-1.11	-1.58	-1.78
M-018944-00	NM_182549	NM_001198858.1	HLA-DQB2	0.00251599	3 out of 12	0.834219	-0.501195	-1.45228	0.58	-0.781927	-2.07	-1.32	NA	-2.22	-1.63	-1.48	-2.36
M-006004-00	NM_000308	NM_001167594.1, NM_001127695.1, NM_000308.2	CTSA	0.00252503	1 out of 12	0.809248	1.02208	1.04957	-0.63	-5.79265	0.17	0.14	0.400667	-1.54	NA	-0.66	-0.51
M-013381-00	NM_018953	NM_018953.2	HOXC5, HOXC4	0.00252556	3 out of 12	-0.837563	-0.899227	-1.86893	-2.18	-1.83727	-0.55	-1.71	-1.09257	-2.07	-1.38	-1.46	-2.45
M-029031-00	XM_374437	NM_001161834.2	C7orf72	0.00253154	3 out of 12	-2.4281	-1.66466	-4.71199	-1.68	-0.468053	-0.63	-1.5	-1.48487	-2.07	-1.6	-1.64	-1.46
M-016292-00	NM_030657	NM_030657.3, NM_001161748.1	LIM2	0.00254406	3 out of 11	-1.23663	-0.921622	-2.22029	0.51	-0.0987501	NA	-1.71	-1.42787	-2.73	-1.39	-0.97	-2.02
M-021718-00	XM_048104	NM_002016.1	FLG	0.00254475	3 out of 12	-0.741569	0.13666	-2.24347	-0.49	-2.4439	-0.85	-1.43	-1.53997	0.01	-1.99	-2.07	NA
M-007317-00	XM_208731	NM_207117.2	SLC25A47	0.00254595	3 out of 12	-2.17087	-1.91626	-1.18947	-0.17	-1.29971	-0.88	0	-1.70029	-2.89	-0.63	-2.07	-1.45
M-015014-00	NM_032836	NM_032836.2	FIZ1	0.00254716	3 out of 12	-1.47157	-1.39324	-0.720362	-0.36	-3.48555	-1.9	-0.57	0.265338	-2.39	-0.85	-2.07	-1.03
M-008346-00	NM_014960	NM_014960.3	ARSG	0.00254956	3 out of 12	-1.84985	-0.941414	-2.40806	0.36	-1.84015	-1.68	-1.16	-1.89325	-1.56	-1.24	-2.07	-2.64
M-013517-00	NM_031959	NM_033185.2, NM_031959.2	KRTAP3-2, KRTAP3-3	0.00256404	3 out of 12	-0.316261	NA	0.0300851	0.36	-1.93512	-2.99	-0.92	-0.43125	-1.75	-1.03	-2.11	-2.07
M-003274-02	NM_002388	NM_002388.3	MCM3	0.00257371	3 out of 12	-0.591597	-1.21908	-2.12824	-1.56	-2.06915	-3.65	-0.79	-0.116907	-0.48	-0.49	-0.78	-1.43
M-003210-02	NM_053056	NM_053056.2	CCND1	0.00258036	3 out of 11	-0.149345	0.174036	-1.53085	0.04	-1.37091	NA	-1.26	-2.01369	-2.61	-1.19	-2.06	-1.33
M-010363-01	NM_015167	NM_015167.2, NM_001081461.1	JMJD6	0.00258146	3 out of 11	-2.01365	-1.21414	0.723515	0.88	-2.34341	NA	-0.08	-1.91651	-0.46	-2.04	-1.57	-1.05
M-014747-00	NM_031890	NM_031890.3, NM_001163079.1	CECR6	0.0025822	3 out of 12	-1.59269	-2.06644	-1.47375	-1.4	-0.656354	-3.59	-1.39	-1.01927	-1.31	-2.11	-1.84	-1.24
M-017116-00	NM_018409	NM_018409.3	LRP2BP	0.00259679	3 out of 12	-2.06418	-1.07777	-0.988164	0.24	0.323933	-1.42	-2.15	-0.774005	-0.34	-2.13	-1.19	-1.43
M-019193-00	NM_018518	NM_182751.2, NM_018518.4	MCM10	0.00259787	2 out of 12	-0.501062	-1.11013	-3.64533	-0.32	0.469848	-0.51	-1.42	-1.69171	-1.53	-1.18	-0.88	-2.88
M-011151-00	NM_001018	NM_001018.3	CACNA2D3, RPS15	0.00260102	3 out of 12	-1.53744	-1.98347	-2.03401	1.43	-0.13954	-0.46	-0.1	-1.33317	-3.67	-0.74	-0.97	-2.88
M-011256-00	NM_001384	NM_001384.4, NM_001039589.1	DPH2	0.00260898	3 out of 12	-2.06163	-1.26535	0.0990639	-0.35	-2.0741	-2.7	-1.28	-0.318693	-0.44	0.37	-1.68	-1.09
M-027886-00	XM_377725	NO MATCH TO REFSEQ FOUND		0.00262612	3 out of 12	0.164023	0.197332	-2.1649	-2.06	-2.59229	-0.69	-0.43	-1.06046	-1.24	-1.52	-1.71	-0.74
M-009842-00	NM_016544	NM_016544.2, NM_001198559.1	DNAJC27	0.00263902	2 out of 12	-0.434881	-0.673696	-0.171303	-2.87	-0.681432	-3.22	-0.63	-0.911061	0.29	-1.13	-1.6	-0.71
M-026486-00	XM_291767	NM_001199938.1	EBLN1	0.00264219	2 out of 12	0.629535	0.805357	0.341955	0.8	-2.87694	-2.87	0.14	0.473446	1.07	-0.67	0.39	-0.62
M-013072-00	NM_021822	NM_021822.3	APOBEC3G	0.00265174	2 out of 12	-0.681473	0.143059	0.512059	-1.7	-3.44859	-2.87	-0.43	-0.525109	0.1	-0.96	-0.23	-1.92
M-007054-00	NM_022752	NM_022752.5	ZNF574	0.00265442	3 out of 12	-2.27531	-1.97448	-2.52709	-0.64	-0.294589	-0.47	-2.06	-1.09366	-1.84	-1.1	-1.08	-0.8
M-032326-00	NM_001001711	NM_001001711.2	DDI1	0.00265936	3 out of 12	-1.22941	-1.55019	-0.732424	1.13	-2.70218	-2.81	-1.26	-0.477896	-2.06	-1.47	-1.48	-1.78
M-019927-00	NM_005049	NM_005049.2	PWP2	0.0026606	3 out of 12	-2.37783	-1.33703	-0.474588	0.68	-0.245636	-0.07	-0.86	-0.445283	-2.06	-1.15	-0.64	-2.1
M-018703-00	NM_007273	NM_007273.3, NM_001144831.1	PHB2	0.00266307	3 out of 12	-1.89597	-2.08906	-2.69332	-0.62	-0.0363595	-1.5	-0.32	-0.449541	-2.06	-0.91	-1.11	-0.64
M-016983-00	NM_152755	NM_152755.1, NM_001190415.1	CNPY4	0.00266803	3 out of 12	-1.60452	-2.33358	1.16033	-0.43	0.61699	-1.87	-1.22	-2.13244	-1.35	-2.06	-1.31	-1.62
M-012192-00	NM_006011	NM_006011.3	ST8SIA2	0.00266926	3 out of 12	-1.26868	-0.902285	0.722759	0.41	-2.48191	-1.4	-0.62	-0.880518	-2.49	-2.06	-1.77	-0.39
M-019955-00	NM_012146	NM_012149.2, NM_012148.2, NM_012146.1		0.00268416	3 out of 12	-1.07339	-1.24278	-1.74664	-1.24	-0.0915613	-0.5	-1.97	-1.66846	-3.17	-1.29	-2.06	-2.56
M-022947-00	NM_207346	NM_207346.2	TSEN54	0.00268778	3 out of 11	-1.61617	-2.45053	-2.17243	-1.7	-2.00785	-0.37	-1.37	NA	-0.58	-0.89	-1.45	-1.31
M-011803-00	NM_004643	NM_004643.3, NM_001199864.1	BCL2L2-PABPN1, PABPN1, BCYRN1	0.00270745	2 out of 11	-2.62483	-1.80035	-5.6763	0.39	-0.624754	NA	-1.16	0.269454	-0.81	NA	-0.35	0.86
M-011862-00	NM_004472	NM_004472.2	FOXD1	0.00271035	3 out of 12	-0.414686	-0.876106	-1.22804	-2.97	-2.05915	-1.89	-0.4	-0.479175	0.52	-0.79	-1.22	-2.72
M-015373-00	NM_018388	NM_133486.2, NM_018388.3, NM_001170704.1, NM_001170703.1, NM_001170702.1, NM_001170701.1	MBNL3	0.00271257	2 out of 12	-2.866	-1.27067	1.48064	0.03	-0.080477	-1.3	-0.97	1.72453	-2.96	1.75	-1.24	-0.64
M-028825-00	XM_376587	NM_031992.1, NM_022170.1	OSBP2, EIF4H	0.00273838	2 out of 12	-0.311024	-0.228232	0.287755	-0.49	-3.05937	-2.86	-0.7	-1.18249	-0.31	-0.78	0.9	-1.15
M-019836-00	NM_004698	NM_004698.2	PRPF3	0.00275815	3 out of 12	-2.47599	-1.20613	-0.795491	-2.05	-0.741519	-0.3	-1.1	-1.40254	-2.41	-0.06	-1.48	-1.99
M-015683-00	NM_020665	NM_020665.4	TMEM27	0.00278384	2 out of 12	-0.0724372	-0.15833	0.98212	-0.42	-2.8574	-2.93	-0.78	0.425051	0.04	-0.9	-0.47	-0.1
M-027888-00	XM_373973	NO MATCH TO REFSEQ FOUND		0.00278479	3 out of 12	-0.882607	-0.167338	1.05393	0.75	-2.05541	-2.12	-2.05	-1.02758	-1.6	-1.19	-0.42	-1.91
M-012242-00	NM_006194	NM_006194.3	PAX9	0.00278861	3 out of 12	-1.74604	-0.467882	-0.0863959	-2.42	-0.964554	-0.46	-1.53	-1.10905	-2.05	-1.44	-1.8	-2.86
M-019815-00	NM_004551	NM_004551.2	NDUFS3	0.00279498	3 out of 12	-1.06138	-1.45976	-2.80218	0.56	-0.458994	-0.79	-1.6	-1.3334	-2.05	-1.18	-1.3	-3.36
M-003589-02	NM_006575	NM_198794.2, NM_006575.4	MAP4K5	0.00281159	3 out of 12	-2.13045	-0.557355	-1.70599	-3.21	-0.185203	-0.27	0	0.0843914	-1.66	-0.09	-2.05	-0.72
M-011470-00	NM_003568	NM_003568.2	ANXA9	0.00281671	3 out of 12	-1.3166	-1.17106	0.0293594	-0.24	-0.699541	-1.18	-2.24	-1.15063	-2.08	-1.28	-2.05	-1.79
M-005097-00	NM_004581	NM_182836.2, NM_004581.4	RABGGTA	0.00282569	3 out of 12	-0.841761	-1.80604	-1.38654	-1.66	-3.05817	-1.07	-1.4	-1.0137	-0.12	-2.3	-1.99	-2.05
M-008655-01	NM_012067	NM_012067.2	AKR7A3	0.00283211	3 out of 12	-1.12868	0.09545	-1.97386	-1.43	-3.35162	-2.66	-1.15	-1.69226	-1.54	-1.43	-1.52	-2.05
M-019369-00	NM_000349	NM_000349.2	STAR	0.0028437	3 out of 12	-2.22796	-2.04985	0.0374814	-1.03	0.809703	0.13	-0.4	-2.23658	-0.98	-0.96	-1.64	-0.2
M-026778-00	XM_294692	NO MATCH TO REFSEQ FOUND		0.00286826	3 out of 12	-1.85555	-1.43948	-0.497401	-0.12	-0.439546	0.02	-1.43	-2.04589	-3.79	-0.52	-1.86	-2.46
M-012262-01	NM_006427	NM_021709.2, NM_006427.3	SIVA1, AF401214	0.00286956	3 out of 12	-1.77104	-2.04586	-1.48278	0.4	0.841661	0.14	-0.78	-1.20843	-2.18	-0.91	-1.31	-2.13
M-014097-00	NM_022489	NM_022489.3, NM_001031714.3	INF2	0.00288575	2 out of 12	-1.17203	-0.977828	-0.503532	0.22	-3.1313	-2.84	-1.38	-0.656795	-0.31	-0.97	-0.88	-0.84
M-015569-00	NM_152783	NM_152783.3	D2HGDH	0.00288644	3 out of 12	-2.04398	-1.85314	-1.97841	0.78	-0.329934	-0.4	-2.31	-1.50499	-0.27	-1.39	-0.56	-2.06
M-017493-00	NM_148178	NM_148179.2, NM_148178.2	C9orf23	0.00289238	2 out of 12	-0.732773	-1.01351	-1.62898	0.28	-1.21958	-1.89	-1.05	-0.463532	-2.84	-1.75	-0.33	-3.21
M-013583-00	NM_014569	NM_145102.2, NM_014569.3	ZKSCAN5	0.00289556	3 out of 12	-1.57824	-1.89846	-2.04326	-0.56	-0.644	-0.12	-1.1	-1.3758	-2.05	-1.18	-0.95	-2.96
M-010757-00	XM_294017	NM_001008783.1	SLC35D3	0.00291254	3 out of 12	-0.484389	-1.01296	-2.04039	-0.67	0.271736	-0.49	-0.54	-1.47349	-1.04	-2.13	-2.18	-1.43
M-016446-00	NM_152362	NM_152362.2, NM_001167942.1	TNFAIP8L1	0.00293747	3 out of 12	-1.65179	-0.962956	0.144893	-0.43	-0.273979	-2.04	-0.6	-1.0403	-2.36	-1.2	-1.27	-2.86
M-012928-00	NM_024675	NM_024675.3	PALB2	0.00294142	3 out of 12	-0.939772	-1.68595	-1.06207	0.47	-2.6754	-2.04	-0.84	-1.27091	-0.04	-2.64	-1.55	-0.27
M-011738-00	NM_002476	NM_002476.2, NM_001002841.1	MYL4	0.00295724	3 out of 12	-1.8225	-0.670016	-0.00201475	-0.22	-2.20582	-1.02	-1.09	-0.667583	-2.04	-0.93	-2.12	-1.8
M-012154-00	NM_005650	NM_181492.1, NM_005650.1	TCF20	0.00296121	3 out of 12	-0.971637	-0.657108	-3.18927	-1.42	-1.03669	-1.14	-2.07	-1.08036	-2.04	-1.25	-1.46	-1.82
M-022178-00	NM_182905	NR_028269.1, NR_024540.1, NR_024077.2, NR_003659.2, NM_182905.4	LOC100288778, WASH2P, WASH3P, WASH6P, WASH7P, WASH1	0.0029665	3 out of 12	-0.927559	-0.146253	0.207331	-0.48	-1.84481	-1.56	-0.68	-1.74937	-2.04	-2.23	-1.91	-2.91
M-016475-00	NM_024048	NR_024034.1	KIAA0664L3	0.00296915	3 out of 12	-1.11809	-0.656855	-1.31671	-0.52	-3.94776	-2.09	-1.57	-0.123821	-2.04	-1.64	-1.19	-1.6
M-012286-00	NM_006527	NM_006527.2	SLBP	0.00297312	3 out of 12	-0.153283	-0.50428	-0.291659	-1.03	-1.45765	-0.36	-0.99	-1.32506	-3.48	-2.04	-2.75	-0.68
M-016696-00	NM_032782	NM_032782.4	HAVCR2	0.00297445	3 out of 12	-0.549545	-0.871587	-1.51762	-0.37	-0.217284	-0.6	0.29	-1.18602	-2.08	-2.04	-2.23	-1.79
M-022058-00	NM_032425	NM_032425.4, NM_001127258.1	HHIPL1	0.00297929	2 out of 12	1.12418	-0.933381	-1.4044	0.63	-3.67766	-1.43	-1.46	-1.21205	-2.83	-1.74	-1.87	-1.3
M-022993-00	XM_065828	NO MATCH TO REFSEQ FOUND		0.0029864	3 out of 12	-1.90927	-1.37438	0.181123	0.15	-2.79751	-0.84	-1.48	-0.0202901	-2.39	-0.48	-2.04	-0.03
M-015725-00	NM_153375	NR_027064.1	PLAC2	0.00298773	3 out of 12	-0.646572	-1.13985	-1.27994	-1.35	-0.261688	0.54	-2.07	-1.13405	-1.72	-3.27	-2.04	-0.26
M-011329-00	NM_002380	NM_030583.2, NM_002380.3	MATN2	0.00299039	3 out of 12	-0.423792	-0.870013	0.197525	0.43	-2.81027	-2.14	-1.46	-0.796966	-0.84	-1.18	-2.04	-1.54
M-004125-00	NM_002213	NM_002213.3	ITGB5	0.00299326	2 out of 11	0.728057	0.863795	-1.30205	-0.64	-2.7703	-3.65	NA	-1.72619	-0.62	-0.12	-0.18	-1.08
M-011469-00	NM_003567	NM_003567.2	BCAR3	0.00300504	3 out of 12	1.45171	0.623939	-2.44837	-0.72	-0.912114	-2.18	-0.97	-1.34435	-1.48	-1.02	-0.81	-2.04
M-016319-00	NM_014366	NM_206826.1, NM_206825.1, NM_014366.4	GNL3	0.00302242	3 out of 12	-1.07631	-2.21197	-2.0398	-2.06	0.556465	0.86	-0.95	-0.828682	-0.49	-0.02	-0.06	0.84
M-029049-00	XM_379987	NO MATCH TO REFSEQ FOUND		0.00302321	2 out of 12	-1.90794	-1.46178	-2.82474	-1.87	-0.303975	-0.8	-0.28	-0.607009	-4.1	-0.18	-1.52	-0.54
M-006377-00	NM_006696	NM_139199.1, NM_006696.3, NM_001164326.1	BRD8	0.00304836	1 out of 12	-0.8163	-0.775782	0.540269	-5.65	0.0602384	-0.45	0.22	-0.795972	-0.87	0.25	-1.43	0.26
M-030196-00	XM_375007	NO MATCH TO REFSEQ FOUND		0.00305063	3 out of 12	-1.74017	-1.38696	-2.03598	0.44	-2.03773	-0.66	-1.43	0.0617069	-3.07	-0.31	-1.27	0.2
M-018971-00	NM_199265	NM_199296.2, NM_182509.3	ISM2	0.00305602	3 out of 12	-1.91022	-0.24973	-2.03524	-2.3	-2.18038	-1.27	-0.76	-1.1893	-0.27	-0.85	-0.57	-0.12
M-012971-00	NM_052969	NM_052969.1	RPL39L	0.00310509	2 out of 12	0.501934	-0.738554	-1.13698	0.33	-2.8194	-3.04	-0.41	0.672794	-0.93	-1.44	-0.68	-1.7
M-027129-00	NM_207311	NM_207311.2	CCDC64	0.00312527	3 out of 12	0.231608	-1.30275	-2.05656	-2.67	0	-0.8	-1.04	0.0286156	-2.03	-0.72	-1.06	-0.5
M-015621-00	NM_152629	NM_152629.3, NM_001042413.1	GLIS3	0.00314308	3 out of 12	0.0061027	-0.809702	0.425012	-1.81	-1.22454	-0.51	-1.04	0.572404	-2.26	-2.03	-1.19	-2.3
M-013526-00	NM_018940	NM_018940.2	PCDHB7	0.00314445	3 out of 12	0.737023	-0.326484	1.19203	-2.56	1.32328	-0.35	-1.24	-0.683856	-2.94	-2.03	-1.23	-0.44
M-020556-00	NM_014017	NM_014017.3, NM_001145264.1	LAMTOR2	0.00315132	3 out of 12	-1.94314	-2.40804	-1.10757	-1.44	1.07273	-0.64	-1.03	-0.546306	-2.74	-0.1	-2.03	-0.85
M-008446-00	NM_144967	NM_144967.3	ARHGAP36	0.00315407	3 out of 12	-1.60757	-0.375466	0.621373	0.15	-0.392058	-2.25	-0.9	-0.760904	-0.2	-3.58	-2.03	-1.41
M-016163-00	NM_153754	NR_026543.1, NR_026542.1	C21orf88	0.00315679	2 out of 12	0.569035	-0.0130927	-0.650358	-0.07	-3.14225	-2.81	-1.42	0.484212	-0.35	-0.21	-0.41	-1.56
M-006834-00	NM_005445	NM_005445.3	SMC3	0.00316233	3 out of 12	-1.60405	-2.14645	-0.893252	-0.22	-0.245412	-0.44	-1.27	-0.266138	-2.64	-1.49	-2.03	-1.02
M-006968-00	NM_015565	NM_015565.2	LTN1	0.00317065	2 out of 12	0.546068	0.38006	0.627736	-0.72	-3.29601	-2.81	0.35	0.786211	-0.85	0.54	0.25	-0.66
M-007342-01	NM_031211	NR_027155.2, NR_027154.1, NR_002473.2, NR_002453.4, NM_015092.4	LOC440354, BOLA2, SMG1, LOC595101, LOC641298, LOC100271836, DKFZp547E087	0.0031858	3 out of 12	-1.79309	-1.75301	-1.32758	-1.17	-0.462175	-0.89	-1.06	-2.02936	-2.21	-0.43	-1.89	-3.19
M-009519-00	NM_001386	NM_001386.5, NM_001244604.1, NM_001197293.2	DPYSL2	0.00320105	3 out of 12	-1.82863	-0.939091	0.175629	-0.21	-2.02786	-2.72	-1.29	-0.0758253	-0.76	-1.45	-1.46	-2.25
M-017896-00	NM_018584	NM_018584.5	CAMK2N1	0.00323866	3 out of 12	-1.18833	-1.07783	-1.1061	-2.02	-1.2549	-0.98	-2.09	-1.00786	-0.92	-1.02	-1.39	-2.23
M-009762-00	NM_021953	NM_202003.2, NM_202002.2, NM_021953.3, NM_001243089.1, NM_001243088.1	FOXM1	0.00326389	3 out of 12	-0.0684099	-0.960057	-2.75539	-0.75	-0.0315131	-0.68	-2.02	-0.639132	-0.51	-2.08	-0.66	-0.88
M-006301-01	NM_182710	NM_182710.2, NM_182709.2, NM_006388.3, NM_001206833.1	KAT5	0.00327937	3 out of 12	-1.2994	-1.24055	-2.60713	-1.74	-0.966697	-0.8	-2.43	-1.54742	-2.02	-1.83	-1.17	-1.68
M-016847-00	NM_170698	NR_002184.2, NM_015703.4	RRP7B, RRP7A	0.00329489	3 out of 12	-0.504676	-1.72691	-1.63438	-0.65	-1.9201	-1.75	-0.91	0.488378	-3.06	-2.02	-2.03	0.06
M-018265-00	NM_022456	NM_175625.2, NM_175624.2, NM_175623.2, NM_022456.3, NM_001024647.2	RAB3IP	0.00330763	3 out of 12	NA	-1.52037	-0.630542	-0.31	-1.47536	-1.07	-0.8	-1.15417	NA	-2.26	-2.02	-2.94
M-014557-00	NM_025031	NM_025031.2	C7orf69	0.00330905	3 out of 12	-0.242805	-1.50723	-0.1141	-0.9	-0.85777	-1.37	-0.29	-0.210123	-3.74	-2.44	-2.02	-1.37
M-032553-00	NM_213655	NM_213655.4, NM_001184985.1	WNK1, HSN2	0.00332324	3 out of 12	-0.482468	-0.0136507	-2.64545	-1.59	-0.333334	-0.57	-0.91	-1.34828	-1.56	-3.16	-0.9	-2.02
M-003227-02	NM_004358	NM_021873.2, NM_021872.2, NM_004358.3	CDC25B	0.00333746	3 out of 12	0.2168	-1.18511	-2.35987	0.5	0.16637	0.33	-0.63	-0.000983375	-2.16	-0.61	-1.59	-2.02
M-005273-00	NM_015560	NM_130837.2, NM_130836.2, NM_130835.2, NM_130834.2, NM_130833.2, NM_130832.2, NM_130831.2, NM_015560.2	OPA1	0.00335601	3 out of 12	-0.589951	-2.01758	-3.73111	-1.7	-0.408779	-0.85	-1.41	-1.50436	-2.39	-0.45	-0.65	-0.61
M-026303-00	XM_050988	NM_032440.3, NM_001170766.1, NM_001170765.1	LCOR, C10orf12	0.00337607	3 out of 12	-0.741066	-1.86874	0.234177	-1.21	-2.01286	-1.66	-0.25	-0.339897	-3.27	-1.65	-2.02	-1.16
M-010194-00	NM_016931	NR_026571.1, NM_016931.3, NM_001143837.1, NM_001143836.1	NOX4	0.00341639	3 out of 12	-1.82551	-2.08443	0.133622	0.04	-1.14668	-2.01	-0.49	-1.03095	1.26	-0.05	0.09	-3.48
M-006647-00	NM_003364	NM_181597.1, NM_003364.2	UPP1	0.00341784	3 out of 12	-0.120166	-0.602138	-1.10851	-2.87	-0.279743	-2.01	-1.18	-2.68685	-1.75	-1.58	-1.47	-0.71
M-019725-00	NM_003125	NM_003125.2, NM_005987.3, NM_001199828.1	SPRR1B, SPRR1A	0.00343667	3 out of 12	-1.29196	-0.618137	-1.52139	-1.01	-2.35877	-2.41	-1.87	-0.655933	-2.01	-0.93	-1.81	-0.66
M-019275-00	NM_024763	NM_207014.2, NM_024763.4	WDR78	0.00346868	3 out of 12	-1.06554	-0.323393	-1.68008	-1.91	-2.16782	-0.95	-0.73	-1.73868	-2.46	-1.83	-2.01	-1.7
M-030220-00	XM_378412	NR_039974.1	LOC100507240, HOOK3	0.0034716	3 out of 12	-0.955989	-1.05955	-2.67705	0.92	-0.071394	0.48	-0.52	-0.206946	-3.3	-1.15	-2.01	-1.12
M-007124-01	NM_144612	NM_144612.6, NM_001145472.2	LOXHD1	0.00347598	3 out of 12	-1.2604	-1.63062	-0.642103	-0.75	-1.71134	-1.29	-0.84	-1.49363	-2.51	-1.1	-2.01	-2.25
M-009578-00	NM_002802	NM_002802.2	PSMC1	0.00347635	1 out of 12	-1.30286	-0.895616	-0.146608	-0.19	-0.163503	0.03	-1.11	-0.500348	-5.51	-0.22	-1	-1.74
M-019311-00	NM_194293	NM_194293.2, NM_001198621.1	XIRP1	0.00348036	3 out of 12	-0.033791	-0.356979	-2.76303	-0.78	-0.936769	-1.55	-1.17	-1.73935	-1.15	-1.16	-2.02	-2.01
M-004779-02	NM_025164	NM_025164.3	SIK3	0.00349364	2 out of 12	-1.51885	-1.66111	-0.538849	-0.68	-3.26295	-2.78	-0.79	0.0619222	0.88	-1.48	-1.43	-1.21
M-004413-01	NM_001316	NM_001316.3, NM_001256135.1, NR_045796.1	CSE1L	0.00352894	2 out of 11	-2.9566	-2.71765	-1.87026	-0.55	0.739683	NA	-1.09	-0.943008	-0.86	0.2	-0.19	0.48
M-029986-00	XM_373499	NO MATCH TO REFSEQ FOUND		0.00353473	3 out of 12	-2.00444	-1.91827	1.66937	-0.11	-0.158611	-0.14	-0.53	0.457818	-2.02	0.3	-1.72	-2.4
M-004647-00	NM_013355	NM_013355.3	PKN3	0.00354212	3 out of 12	-1.42495	-2.00397	-1.11017	-2.17	-0.764343	-0.61	-0.8	0.330198	-2.77	0.51	-1.54	0.47
M-005288-00	NM_022111	NM_022111.3, NM_001190481.1	CLSPN	0.00354655	3 out of 12	-2.00238	-2.13749	-0.810716	-1.05	0.0307242	0.17	-1.83	-2.1802	-0.08	-1.66	-1.56	-0.56
M-013718-00	NM_002948	NM_002948.3, NM_001253384.1, NM_001253383.1, NM_001253382.1, NM_001253380.1, NM_001253379.1	RPL15, ANAPC16, CLEC6A	0.00355929	2 out of 12	-2.7727	-1.52421	-1.72151	0.27	-0.643139	-0.77	-0.02	-0.90562	-3.09	-1	-0.75	-1.92
M-004239-00	NM_001067	NM_001067.3	TOP2A	0.00358664	3 out of 12	-1.05409	-1.38398	-4.05576	-0.56	-1.26597	-2	-1.8	-1.02391	-2.77	-1.73	-1.28	-0.42
M-029584-00	XM_376902	NM_001012994.1	SNX30	0.00358866	2 out of 12	-1.06918	-0.559958	-1.20601	-0.13	-2.98611	-2.77	-1.53	0.0587855	-1.66	-1.04	-1.22	-1.5
M-004292-00	NM_014663	NM_014663.2	KDM4A	0.00360455	3 out of 12	-1.2059	-2.00629	-1.92875	0.2	-1.78918	-2	-1.53	-1.40517	-1.63	-0.64	-2.28	-1
M-017511-00	NM_172231	NM_172231.3	SUGP1	0.00361053	3 out of 12	-0.519383	-0.955122	-0.244161	-0.49	-1.4055	-1.07	-2	-0.507169	-1.62	-1.03	-2.14	-2.01
M-015306-00	NM_002483	NM_002483.4	CEACAM6	0.00361802	3 out of 12	-2.41457	-1.39228	1.13231	1.07	0.762143	0.76	1.02	2.24727	-2	0.12	-1.97	-2.42
M-022379-00	XM_211197	NO MATCH TO REFSEQ FOUND		0.00364504	3 out of 12	-2.03006	-1.13522	-1.21744	0.54	-0.484539	-0.05	-0.12	-0.950426	-1.95	-2	-2.04	-0.93
M-004914-00	NM_020196	NM_020196.2	XAB2	0.00365559	3 out of 12	-1.92873	-1.11286	-1.88408	0.34	-1.84732	-1.14	-1.98	-1.65787	-3.39	-1.38	-2	-2.54
M-013260-00	NM_018905	NM_031495.1, NM_018905.2	PCDHA1, PCDHA2	0.00365709	3 out of 12	-0.594934	-1.03067	0.250232	-1.52	-2.95953	-2.67	-0.88	-0.922135	NA	-1.39	-2	-0.61
M-013166-00	NM_020860	NM_020860.3, NM_001169118.1, NM_001169117.1	STIM2	0.00366162	3 out of 12	-1.74585	-0.546563	-0.128114	0.44	-1.65411	-2.21	-0.37	-0.658047	-1.13	-2.24	-2	0.12
M-018648-00	NM_182487	NM_182487.2	OLFML2A	0.00366313	3 out of 12	-0.264002	-1.08752	-1.95108	0.38	-0.407463	-1.23	-1.48	-0.935642	-1.11	-2.1	-2	-2.06
M-006458-00	NM_014869	NM_014869.4, NM_001134382.1	IQSEC1	0.00366464	3 out of 12	-1.87838	-0.7183	0.2208	0.52	-2.54566	-2.64	-0.84	-1.15917	-1.51	-1.31	-2	-1.95
M-020010-00	NM_005780	NM_005780.2	LHFP	0.00366766	3 out of 12	-1.42396	-1.91238	-1.02934	-2.25	-0.888975	-1.05	-0.88	-2.27263	-1.01	-0.96	-2	-1.93
M-016431-00	NM_153025	NM_153025.1	C16orf55	0.00368488	2 out of 12	1.26672	0.479849	0.605314	-0.33	-2.89082	-2.76	-0.47	0.596491	-0.17	-0.55	-0.3	-1.19
M-017414-00	NM_145662	NM_145665.1, NM_145662.2, NM_032417.2, NM_022661.2, NM_013453.2	SPANXA1, SPANXA2-OT1, SPANXE, SPANXC	0.00376159	2 out of 12	-1.932	-0.815732	-5.43542	-0.75	-1.71552	-1.22	-2.11	-1.0499	-1.43	-1.93	-1.86	-1.95
M-016386-00	NM_152450	NM_152450.2	FAM81A	0.00385806	2 out of 12	-0.297516	-0.597962	-0.21844	-0.07	-2.74621	-3.26	0.96	0.765463	1.16	-0.66	-0.49	-1.17
M-014849-00	NM_032309	NM_032309.2	CHCHD5	0.00386567	2 out of 12	-2.74521	-1.26004	-0.663377	0.88	-3.84192	-1.93	-1.5	-1.63118	-0.65	-1.07	-1.67	-1.8
M-026680-00	XM_208522	NM_020811.1, NM_001166222.1	CARNS1	0.00390418	1 out of 12	0.379555	0.756448	0.648693	0.54	0.917711	-0.06	0.77	1.56456	-5.37	0.85	-0.4	0.06
M-008609-01	NM_001328	NM_001328.2, NM_001012614.1, XR_112606.1, XR_110583.1	CTBP1	0.00401558	2 out of 12	-1.41585	-1.11433	0.353054	0.26	-3.51224	-2.73	-0.61	-0.194826	0.22	-0.36	-1.01	1.53
M-008691-01	NM_002916	NM_181573.2, NM_002916.3	RFC4	0.00407396	2 out of 12	-1.11979	-1.09739	-3.30897	-0.09	0.407051	-0.9	-0.2	-0.529194	-1.26	-1.36	0.82	-2.73
M-012782-00	NM_181503	NM_181503.2	EXOSC8	0.00423554	2 out of 12	-1.02691	-0.326654	0.179563	-0.62	-2.7108	-3.82	-0.48	-0.694908	-1.24	-0.93	-0.26	0.76
M-016477-00	NM_004837	NR_036605.1, NM_001037277.1	GGPS1	0.00428432	1 out of 12	-0.010433	0.684216	-0.541225	-1.58	-5.31418	-0.89	-0.37	-1.04138	1.11	-1.44	-0.98	0.02
M-028462-00	XM_371769	NO MATCH TO REFSEQ FOUND	CSMD1, CCDC13, DNAH3	0.00431544	2 out of 12	-0.313433	0.413902	-0.256148	-1.02	-2.70338	-4.34	-1.15	-0.32629	0.3	-1.14	-0.2	-0.85
M-008109-00	NM_152899	NM_172374.1, NM_152899.1	IL4I1	0.00435162	2 out of 12	-0.457506	-0.387063	-1.49589	0.82	-4.62727	-2.7	-0.57	-0.749613	-0.67	-1.6	-0.95	-0.32
M-004104-00	NM_012291	NM_012291.4	ESPL1	0.00435968	2 out of 12	-0.224847	-0.51977	0.190441	-1.49	-1.08576	-1.91	-1.83	-1.10666	-2.7	0.45	-1.28	-2.85
M-014774-00	NM_032039	NM_032039.2	ITFG3	0.00440413	2 out of 12	0.914112	0.674491	0.381335	0.06	-2.69673	-3.41	-0.1	2.43045	-0.37	0.6	-1.89	-0.19
M-010086-01	NM_006732	NM_006732.2, NM_001114171.1	FOSB	0.00440819	2 out of 12	-0.422678	-0.314806	-0.333395	-1.08	-2.69599	-2.82	-1.11	0.00828882	-0.23	-0.69	0.25	-1.89
M-029772-00	XM_370536	NO MATCH TO REFSEQ FOUND		0.0044488	2 out of 12	-0.209092	0.421181	0.107879	1.25	-2.69047	-2.74	-0.67	-0.177631	0.84	-0.19	1.31	0.82
M-020380-00	NM_020435	NM_020435.3	GJC2	0.00457287	2 out of 11	-0.318838	-1.29204	-0.83879	-3.14	0.195402	NA	-0.72	0.090847	-2.63	-0.12	-1.27	-0.71
M-007002-00	NM_017610	NM_017610.6	RNF111	0.00466434	1 out of 12	1.63188	1.79155	-0.403974	-0.75	0.412347	0.97	-0.01	3.05442	-5.24	0.29	0.52	1.1
M-015819-00	NM_145231	NM_145231.2	EFCAB11	0.00471183	2 out of 12	-1.12945	-1.22528	-0.496943	-5.21	-2.23868	-0.61	-0.78	-0.243671	0.26	-0.46	-0.64	-0.78
M-013700-00	NM_001011	NM_001011.3	RPS7, PCNXL2	0.00475899	2 out of 12	-0.336057	-0.383377	-1.52512	0.08	-0.0220609	0.02	-0.32	-0.820058	-2.67	-0.96	-0.83	-2.81
M-006155-00	NM_001287	NM_001287.5, NM_001114331.2	CLCN7	0.00483067	2 out of 12	-1.50326	-1.31547	-2.66465	0.05	-1.52922	-0.99	-1.09	-1.87759	-0.98	-1.39	-1.44	-3.37
M-030187-00	XM_373431	NM_033110.2, NM_001195087.1	A2LD1	0.00486033	2 out of 12	-2.66101	-1.27652	0.552804	0.5	-1.88315	-1.83	-1.22	0.486049	-2.91	-1.04	-1.21	-0.13
M-004003-00	NM_001834	NR_045724.1, NM_007097.3, NM_001834.3	CLTB	0.00495838	2 out of 12	-1.47995	-1.28648	-1.0451	-0.68	-0.618632	-1.43	-1.43	-1.73553	-1.83	-1.51	-2.75	-2.66
M-018711-00	NM_182513	NM_182513.2	SPC24	0.00497982	2 out of 12	-0.799206	-2.6564	0.227751	-0.19	-0.342407	-0.07	-0.45	-0.404911	-2.73	1.48	-0.48	-0.05
M-019185-00	NM_007346	NM_007346.2	OGFR	0.00516596	2 out of 12	-1.12922	-1.03853	-2.64023	0.67	-0.565547	0	-0.9	-1.04041	-0.81	-2.68	-1.48	-0.95
M-023096-01	NM_003111	NM_003111.4, NM_001172712.1, NM_001017371.4	SP3	0.00523411	1 out of 12	0.275987	1.32824	-0.268528	-0.36	-5.10751	0.04	-0.08	0.78831	0.4	-0.2	1.35	0.79
M-015381-00	NM_015885	NM_015885.3	PCF11	0.00526684	2 out of 12	-1.21701	-1.56861	-1.28341	0.2	-1.09309	-0.85	-1.28	-1.58253	-2.86	-2.64	-1.6	-1.9
M-020214-00	NM_017521	NM_017521.2	FEV	0.00528447	2 out of 12	-0.658495	-0.755886	0.30285	-1.95	0.0040605	-1.29	-0.96	-1.75366	-0.65	-1.14	-2.64	-3.08
M-019639-00	NM_002066	NM_002066.2	GML	0.0053513	2 out of 11	-2.57906	-1.4168	-3.66557	-0.21	0.0530056	NA	-0.57	-1.78241	-0.65	-1.5	-1.78	-0.98
M-005857-01	NM_001397	NM_001397.2, NM_001113349.1, NM_001113348.1, NM_001113347.1	ECE1	0.0053765	1 out of 12	-0.326258	-1.03097	0.361416	-5.08	-0.335025	0.06	-0.03	0.104846	0.69	-0.63	0.57	0.04
M-018587-00	NM_031950	NM_031950.3	FGFBP2	0.00543998	2 out of 12	-0.252894	0.218772	-0.971372	-2.93	-1.27945	-1.02	-0.49	0.46384	-2.63	-0.45	-0.79	-1.95
M-013251-00	NM_018903	NM_031864.1, NM_018903.2	PCDHA1, PCDHA2, PCDHA3, PCDHA4, PCDHA5, PCDHA6, PCDHA7, PCDHA8, PCDHA9, PCDHA10, PCDHA11, PCDHA12	0.00547581	2 out of 12	-0.145592	-0.736956	-3.04729	-0.2	-0.615727	-1.21	-1.73	-0.773818	-0.96	-0.5	NA	-2.63
M-022104-00	XM_291577	NM_001105517.1	FAM58BP	0.00549377	2 out of 12	-0.206389	-0.495022	0.238951	-4.63	0.212705	0.67	-0.85	-0.482336	0.87	0.36	-0.72	-2.63
M-013967-01	NM_021797	NM_201653.2, NM_021797.2	CHIA	0.00552978	2 out of 12	-0.921786	-1.52106	-1.1651	-1.75	-2.62708	-0.6	-1.37	-0.419318	-1.06	-0.53	-0.43	-3.28
M-010588-00	NM_032484	NR_024573.1, NM_032484.4, NM_001142623.1, NM_001142622.1	GHDC	0.00560211	2 out of 12	-0.564586	-0.720274	-1.19466	0.53	-2.68966	-2.62	-0.56	-1.45323	-0.87	-1.18	-0.67	-1.86
M-008711-00	NM_054114	NM_152133.1, NM_138810.2, NM_054114.3	TAGAP	0.00578027	2 out of 12	-0.498597	0.31202	-0.808848	-0.53	-2.60977	-0.01	-0.77	0.596393	0.29	-3.08	-0.69	-1.03
M-011770-00	NM_002964	NM_002964.4	S100A8	0.00581714	2 out of 12	-0.833905	-0.711168	-0.623384	-0.17	-2.60455	-2.89	0.47	0.148888	0.68	-0.26	0.29	0.88
M-023395-00	XM_091830	NM_145290.2	GPR125	0.00583099	2 out of 12	-0.188	0.269399	1.0432	0.26	-2.60267	-2.71	1.07	-0.0286621	0.44	0.61	-0.29	0.57
M-018655-00	NM_080723	NM_080723.4	NRSN1	0.00584486	2 out of 12	-1.61631	-1.03661	-2.60051	-0.61	0.193904	0.59	-0.79	-1.28341	-4	-0.31	-1.72	0.59
M-003722-02	NM_058238	NM_058238.2, XR_109733.1	WNT7B	0.0059657	2 out of 12	-1.13251	-0.74645	-0.712138	0.49	-1.82494	-2.78	-0.18	-1.05214	-1.32	-0.67	-0.95	-2.6
M-003633-01	NM_025195	NM_025195.2	TRIB1, AK022787	0.00598439	2 out of 12	-0.480785	-0.912112	-0.853475	-0.25	-2.59787	-2.98	-0.32	-0.136739	0.16	-0.21	-0.34	-0.8
M-024320-00	XM_293903	NR_024356.2	FBLL1	0.00598906	2 out of 12	-0.730725	-0.904477	0.720767	-0.33	-2.5975	-3.79	-0.43	0.0306939	-0.53	0.31	-0.6	-0.62
M-019357-00	NM_194071	NM_194071.3, NM_001253775.1	CREB3L2	0.00608768	2 out of 12	-1.99078	-1.30603	-0.431062	0.15	-3.49718	-2.59	-0.91	-0.785585	-1.89	-1.52	-1.87	-0.76
M-011806-00	NM_022553	NR_044997.1, NM_022553.4	VPS52	0.00610655	2 out of 12	-0.719916	0.50359	-0.339944	-0.87	-3.28181	-2.59	0.41	-0.970603	-1.56	-0.63	-1.66	-0.12
M-018021-00	NM_178548	NM_178548.3	TFAP2E	0.00625371	2 out of 12	-0.394694	0.50951	0.498593	-0.08	-3.12687	-2.58	0.47	1.17656	0.84	1.24	0.29	1.01
M-004819-01	NM_004083	NM_004083.5, NM_001195057.1, NM_001195056.1, NM_001195055.1, NM_001195054.1, NM_001195053.1	DDIT3	0.00629673	2 out of 12	-1.37692	-0.497621	0.963049	0.39	-1.33174	-1.14	-0.19	-1.3857	-0.69	-2.58	-2.89	-0.43
M-023896-00	XM_059051	NM_001243079.1	PLK5	0.00633509	2 out of 12	-1.75638	-1.31023	-1.20552	0.18	-0.402137	0.53	-0.66	-1.9134	-2.74	-1.13	-2.58	-1.74
M-028083-00	XM_379182	XR_112472.1, XR_112471.1, XR_110044.1, XR_110043.1		0.00642664	2 out of 12	0.341317	0.630345	-2.57276	-2.71	-1.97186	-1.38	-0.41	-1.07271	0.36	-0.82	-1.15	0.43
M-027802-00	XM_377755	NO MATCH TO REFSEQ FOUND		0.00645404	2 out of 11	-0.802813	-0.395522	-0.24001	-0.52	-1.93614	-2.6	-0.25	NA	-2.51	0.04	-1.66	-0.02
M-003875-04	NM_004327	NM_021574.2, NM_004327.3, NR_024593.1, NR_024494.1	abParts, DKFZp667J0810, BCRP3, BCR	0.00648962	2 out of 12	-1.32445	-0.0242481	-1.65307	-2.84	-1.24742	-0.29	-1.12	0.0868152	-2.57	-0.94	-1.78	-1.24
M-007820-00	NM_133367	NM_133367.4	PAQR8	0.00651392	2 out of 12	-0.901068	-0.283267	-1.16791	-0.39	-1.2932	-2.6	-0.5	0.481004	-0.98	-2.57	-1.06	-0.04
M-013814-00	NM_020651	NM_020651.3	PELI1	0.00653339	2 out of 12	-1.72791	-1.82927	0.233059	-0.04	-3.01556	-1.7	-1.48	-0.520025	-1.51	-1.41	-1.38	-2.57
M-014895-00	NM_032444	NM_032444.2	SLX4	0.0065773	2 out of 12	-1.59315	-1.22822	-2.56657	0.08	0.54621	-0.24	-0.81	-0.326723	-2.59	-0.74	-0.2	-0.9
M-013799-00	NM_021222	NM_021222.1	PRUNE	0.00675925	2 out of 12	-0.0456423	-1.16501	0.0759562	-0.36	-2.9161	-1.59	0.43	0.135111	0.38	-2.56	-0.71	0.87
M-016708-00	NM_152482	NM_152482.2	C19orf25	0.00679943	1 out of 12	-1.19042	-1.37386	0.852671	-4.85	0.878118	0.41	0.24	1.52604	-0.03	1.21	0.34	-1.25
M-013773-00	NM_017565	NR_027751.1, NM_017565.3, NM_001243746.1	FAM20A	0.00684683	1 out of 12	-0.674491	-1.49643	-1.26374	-0.55	0.674392	0.72	-0.47	0.446016	-4.85	-0.62	-0.72	0.66
M-032069-00	NM_207391	NM_207391.2	RGS9BP	0.00691346	2 out of 12	0.469315	-0.350831	-1.03295	-1.47	-3.07488	-0.73	0.67	-0.343468	-2.55	0.03	-0.09	-1.09
M-008494-00	NM_018314	NM_018314.3, NM_001040697.1	UEVLD	0.00697358	2 out of 12	-0.753826	-0.221946	-2.54978	0.22	-1.82816	-2.55	0.11	0.827075	-0.67	0.52	0.11	1.7
M-030805-00	XM_378705	NR_040020.1	LOC400620	0.00704908	2 out of 12	-0.049654	-0.488776	-2.54203	0.38	-0.0299249	-0.78	-1.05	-0.410203	-2.86	-0.5	0.09	0.47
M-006849-00	NM_031217	NM_031217.3	KIF18A	0.00705918	2 out of 12	-1.4327	-1.61213	-2.54167	0.54	-0.550431	0.02	0.32	-1.82318	-3.64	-0.69	0.08	-0.5
M-009261-00	NM_006503	NM_153001.1, NM_006503.2	PSMC4	0.00713118	1 out of 12	-1.11174	-1.06225	-1.95842	0.2	-0.425621	-0.14	-1.31	-0.723392	-4.82	-0.35	-1.05	-0.46
M-017058-00	NM_002946	NM_002946.3	RPA2, CNTN5	0.0071351	2 out of 12	-0.995821	-0.89137	-4.1639	-0.75	0	-0.07	-1.28	-0.447545	-2.54	-0.19	-0.65	-1.21
M-013747-00	NM_021640	NM_021640.3	C12orf10	0.00717857	1 out of 12	-1.74594	-1.48911	-0.0629249	-1.03	-0.977201	-1.32	-1.65	-0.853112	-4.82	1.35	-1.96	-0.71
M-007858-00	NM_014361	NM_175566.2, NM_014361.3, NM_001243271.1, NM_001243270.1	CNTN5	0.00728807	2 out of 12	-0.0170533	-0.821514	0.353671	-0.4	-3.21859	-2.53	0.13	0.739879	-0.29	-0.98	-1.65	0.65
M-011140-00	NM_001012	NM_001012.1	RPS8, KIF24, abParts	0.00733939	2 out of 12	-0.813362	-0.986134	-1.43619	0.56	-0.241216	-0.47	-0.32	-1.26842	-3.34	-1.08	-0.87	-2.53
M-031472-00	XM_373962	NO MATCH TO REFSEQ FOUND		0.00739604	2 out of 12	-0.437631	-0.027418	-1.04937	0.67	-2.52659	-2.64	-0.37	0.448006	0.21	0.75	0.32	-0.83
M-024339-00	XM_059702	NM_152406.2, NM_001146337.1	AFAP1L1	0.00749435	2 out of 12	-0.356998	-1.31646	0.340062	-3.27	-1.56083	-2.52	-0.49	1.16597	0.03	-0.71	-0.82	0.14
M-023574-00	XM_293599	NR_026734.1, NM_001042575.2	TMPRSS7	0.00751513	2 out of 12	-0.624174	-0.445644	-0.764953	-1	-3.44544	-2.52	-0.73	-1.20539	-1.26	-1.58	-1.43	-1.88
M-019904-00	NM_012149	NM_012149.2, NM_012148.2, NM_012146.1		0.00755155	2 out of 12	-1.36974	-1.69486	-1.04906	-0.87	-1.20847	-0.75	-1.88	-1.70142	-3.52	-1.61	-2.52	-1.71
M-021824-00	XM_015717	NO MATCH TO REFSEQ FOUND		0.00757239	2 out of 12	-1.00916	-1.34364	-2.51973	0.41	-0.887921	-1.98	-0.89	-0.697607	-3.06	-1.03	-1.58	-1.32
M-007361-00	XM_209204	NM_178526.4	SLC25A42	0.0076194	2 out of 12	-0.613313	-0.561553	0.632719	-1.25	-2.51657	-3.53	-0.33	0.160919	-1.22	-0.18	-0.47	0.08
M-031476-00	XM_371470	NO MATCH TO REFSEQ FOUND		0.00769278	2 out of 12	-1.20477	-0.850788	-3.99268	-0.6	-0.186781	-1.27	-1.17	-1.07636	-2.51	-0.21	-1.4	-1.78
M-013497-00	NM_031419	NM_031419.3, NM_001005474.2	NFKBIZ	0.00778232	2 out of 12	0.454128	0.730659	1.38905	0.18	-2.50636	-4.08	1.9	0.271095	-0.47	-0.33	-0.03	-0.96
M-015523-00	NM_018229	NM_018229.3, NR_026895.1	MUDENG	0.00787234	2 out of 12	0.397942	0.570882	0.202337	-1.86	-2.50022	-3.26	0.77	0.506861	0.88	-0.32	0.55	1.14
M-021746-00	XM_062912	NO MATCH TO REFSEQ FOUND		0.00787765	2 out of 12	-1.66438	-1.48346	-2.50017	0.52	-1.33565	-1.12	-1.28	-1.43297	-2.92	-0.68	-1.62	-1.42
M-023397-00	XM_290818	NM_020148.2, NM_001128627.1, NM_001128626.1	SPIRE1	0.00788908	1 out of 12	-0.865322	-0.208497	-0.951496	0.14	0.796474	0.56	0.66	-0.665738	-4.73	1.18	-0.24	0.55
M-013919-00	NM_015577	NM_015577.2, NM_001145525.1, NM_001145523.1, NM_001145522.1, NM_001145521.1, NM_001145520.1	RAI14	0.00795217	2 out of 12	-1.26261	-1.11732	0.61841	-0.24	-2.9979	-2.5	1.04	0.719113	0.62	-0.63	-0.24	-0.87
M-031448-00	XM_373949	NO MATCH TO REFSEQ FOUND		0.00800559	2 out of 12	-1.39628	-1.2018	-2.97538	-0.49	-1.18458	-1.77	-1.62	-1.57977	-2.5	-1.05	-1.26	-1.8
M-010677-00	NM_031471	NM_178443.2, NM_031471.5	FERMT3	0.00811293	2 out of 12	-0.460009	-0.178184	0.324554	-1.53	-2.49122	-2.64	0.38	-0.360252	-1.46	-1.57	-0.77	-0.98
M-013233-00	NM_016204	NM_016204.1	GDF2	0.0081237	2 out of 12	-1.12959	-1.02547	-2.49059	-0.07	-0.897768	-0.04	-1.55	-1.05752	-1.66	-1.45	-0.81	-2.98
M-004376-00	NM_014318	XR_133133.1, XR_132638.1, NR_026770.1	FAM215A, ARL17A, ARL17B, NBR2	0.00816684	2 out of 12	-0.191785	-1.07006	-0.502719	0.72	-1.85578	-2.49	-1.08	-1.61304	-2.9	-1.81	-1.64	-1.91
M-003135-02	NM_005248	NM_005248.2, NM_001042747.1, NM_001042729.1	FGR	0.00822092	2 out of 12	-1.01501	-1.07488	-3.24647	-1.18	0.191255	0.58	-1.01	-1.68439	-1.86	-1.5	-2.49	-1.32
M-015984-00	NM_144634	NM_144634.2	LYZL4	0.00823176	2 out of 12	-0.0250344	-0.117162	-0.570943	0.51	0	-1.05	-1.23	-0.191421	-2.5	0.43	-2.49	-1.82
M-012115-00	NM_005886	NM_005886.2	KATNB1	0.00826973	2 out of 12	-0.00135032	0.404139	0.821861	-0.59	-2.48861	-2.54	0.03	-0.358863	-0.49	-1.17	-0.73	-1.22
M-009484-00	NM_002805	NM_002805.5, NM_001199163.1	PSMC5	0.0083625	2 out of 12	-0.83384	-0.673956	-2.4193	0.09	-0.149203	-0.42	-1.33	-0.819653	-4.68	-0.37	-1.01	-1.9
M-015868-00	NM_018332	NM_018332.3, NR_039997.1, NM_007242.5, NM_001257175.1, NM_001257174.1, NM_001257173.1, NM_001257172.1, NM_001014451.2, NM_001014449.2	DDX19B, DDX19A	0.00838961	2 out of 12	-1.97162	-1.76144	-0.186743	0.68	-0.893817	-2.48	-1.91	-1.42433	-3.53	-0.23	-1.42	-0.51
M-018651-00	NM_182533	NR_046427.1, NR_046426.1, NR_046425.1, NR_046424.1, NM_182533.2, NM_001256947.1, NM_001256946.1, NM_001256945.1, NM_001146310.1	C1orf86	0.00840601	2 out of 12	-0.0466877	-0.405725	-1.61664	-0.08	-0.0560603	0.11	-1.64	0.0521476	-2.48	-0.78	-0.14	-2.58
M-011230-00	NM_001235	NM_001235.3, NM_001207014.1	SERPINH1	0.00845533	2 out of 12	0.576629	0.620502	0.682325	-0.1	-2.53934	-0.98	0.25	0.309752	-0.88	-0.98	-2.48	-0.04
M-008738-01	NM_002804	NM_002804.4	PSMC3	0.00850449	1 out of 12	-0.818918	-0.967135	-1.77383	0.53	-0.813579	-0.67	-1.36	-0.59566	-4.67	-0.42	-0.99	-1.8
M-032090-00	NM_207416	NM_207416.2, NM_001145197.1, NM_001001670.2	FAM75D3, FAM75D4, FAM75D1	0.00855986	2 out of 12	-0.328872	-0.477333	-1.1124	-0.6	-0.165288	0.23	-1.55	-2.47336	-3.21	-1.78	-1.59	-1.93
M-004298-00	NM_015470	NM_015470.2	RAB11FIP5	0.00864645	2 out of 12	-1.10732	-1.9235	-0.795752	-0.99	-4.62929	-2.36	-0.58	0.221354	-1.36	-0.67	-1.29	0.64
M-031696-00	XM_379736	NR_033381.1, NR_033380.1	CD99P1	0.00867053	2 out of 12	1.05805	-1.97319	-3.85331	-0.48	0.868544	0.54	0.6	-0.0654918	-2.47	0.57	1.26	1.4
M-031309-00	XM_378985	NR_034124.1	LOC284751	0.00869275	2 out of 12	-0.79727	-0.513868	-1.54709	-0.65	-0.355744	-0.47	-0.6	0.0766958	-0.46	-2.47	-2.48	-0.13
M-003030-01	NM_003400	NM_003400.3	XPO1	0.00870942	2 out of 12	-1.988	-1.39384	-3.84923	0.41	-0.579654	-0.16	-1.1	-0.523453	-1.64	-1.07	-1.85	-2.47
M-019938-01	NM_005483	NM_005483.2	CHAF1A	0.00872055	2 out of 12	-1.40416	-0.989674	-0.687151	-1.68	0.461819	-0.36	-1.71	-1.16614	-2.47	-0.87	-1.67	-2.47
M-025500-00	XM_069842	NO MATCH TO REFSEQ FOUND		0.00881538	2 out of 12	-1.22219	-1.95081	-2.46161	-0.72	-0.859818	-1.64	-1.71	-1.05389	-3.38	-1.51	-1.29	-0.63
M-008727-01	NM_007126	NM_007126.3	VCP	0.00884896	2 out of 12	0.951724	1.19924	-0.270028	-2.46	1.6037	1.88	-1.79	-1.98959	-2.54	-0.57	-1.94	-0.83
M-018322-00	NM_032900	NR_037909.1, NM_032900.5, NM_001256423.1, NM_001204300.1	ARHGAP19	0.00885457	2 out of 12	-1.315	-1.36801	-0.316311	-0.19	-3.15119	-2.46	-0.91	-0.894163	-1.07	0.47	-0.16	0.74
M-020884-00	NM_016522	XM_003403640.1, NM_016522.2, NM_001144059.1, NM_001144058.1, NM_001048209.1	NTM	0.00896133	2 out of 12	-0.79861	-0.375725	-0.293468	-0.6	-2.54051	-0.66	-1.43	-0.978345	-0.32	-0.28	-2.46	0.11
M-011843-00	NM_004399	NR_033399.1, NR_024374.1, NM_152438.1, NM_030653.3, NM_004399.2, NM_001257145.1, NM_001257144.1	DDX11, LOC642846, DDX12P	0.00918229	2 out of 12	2.20536	0.495004	1.24898	0.43	-2.94488	-2.45	1.39	0.0574345	-0.74	-0.36	0.09	-1.19
M-015676-00	NM_021954	NM_021954.3	GJA3	0.00928612	2 out of 11	-0.635772	-0.901874	0.700334	-0.92	-2.39165	NA	-1.76	-0.314981	-1.08	-0.86	-1.11	-2.61
M-017097-00	NM_018176	NM_018176.3	LGI2	0.00929083	2 out of 12	-1.24157	-1.16087	-0.780016	0.08	0.395204	-0.84	-0.29	-0.0764667	-0.82	-2.61	-1.65	-2.45
M-016565-00	NM_014333	NM_014333.3, NM_001098517.1	CADM1	0.00931376	2 out of 12	-1.58136	-1.09928	-2.61126	0.81	-0.494704	-0.76	-1.24	-1.00719	-0.9	-1.42	-1.93	-2.45
M-004069-01	NM_004422	NM_004422.2	DVL2	0.00937693	2 out of 12	-2.44536	-1.25109	-3.64852	-0.8	-0.857175	-0.47	1.08	-0.783959	-0.59	-1.69	-1.23	-0.91
M-027596-00	XM_372803	NO MATCH TO REFSEQ FOUND		0.00938844	2 out of 12	-0.740874	-0.563922	-1.49468	-0.71	-2.44476	-3.08	-1.51	-0.499005	-1.96	-0.9	-0.95	-1.53
M-013373-00	NM_019051	NM_019051.2	MRPL50	0.0094033	1 out of 12	0.274487	0.214571	0.204324	-4.55	-1.22658	-1.77	0.12	-1.20192	-0.24	-0.22	-0.52	-1.24
M-023585-00	XM_087386	NM_020733.1	HEG1	0.00941148	2 out of 12	-2.44028	-1.96055	-0.263952	-1.05	-0.6023	-1.56	-1.59	-0.793988	-3.1	-0.98	-1.64	-0.66
M-003951-01	NM_005281	NM_005281.2	GPR3	0.0094634	2 out of 12	-0.522504	0.31871	-0.319724	-1.65	-2.51849	-2.44	-1.35	-0.0500272	-1.14	-0.86	-1.17	-1.09
M-008914-00	NM_001700	NM_001700.3	AZU1	0.00957344	2 out of 12	-1.13044	-0.111387	-2.53039	-1.17	-1.32204	0.44	-0.97	-0.958575	-0.2	-1.8	0.16	-2.44
M-010005-00	NM_005605	NM_005605.4, NM_001243975.1, NM_001243974.1, XR_113113.2	PPP3CC	0.00961412	2 out of 12	0.497409	-0.0265488	0.698019	-0.44	-2.43762	-1.28	-0.53	-1.39482	-0.6	-1.19	-0.45	-3.99
M-003781-01	NM_002051	NM_002051.2, NM_001002295.1	GATA3	0.00969573	2 out of 12	0.33121	-0.682654	0.201043	-0.34	-2.4309	-0.37	-0.9	-1.89189	1.27	-2.48	-1.62	-1.34
M-017163-00	NM_021958	NM_021958.3	HLX	0.00970157	2 out of 12	0.721073	0.142304	-0.254091	-0.27	-2.43086	-3.12	-0.89	-1.7677	1.26	-0.06	-0.74	-0.32
M-015610-00	NM_138444	NM_138444.3	KCTD12	0.0097191	2 out of 12	-0.506331	-0.912384	-1.14367	-2.43	-1.11873	-0.2	-1.33	-1.58494	-1.33	-1.29	-0.86	-3.09
M-013217-00	NM_020124	NM_020124.2	IFNK	0.0097425	2 out of 12	-0.827538	0.30828	-0.354612	-2.43	-2.69928	-1.38	-0.79	-1.52591	-0.62	-1.17	-0.86	-1.56
M-030833-00	XM_371009	NM_001105520.1	C17orf100	0.00975035	1 out of 11	2.03669	1.20053	2.10178	-4.46	1.44573	1.49	1.65	NA	-0.35	1.11	1	0.21
M-013777-00	NM_021198	NM_182642.2, NM_021198.2, NM_001206878.1	CTDSP1	0.00976593	2 out of 12	0.659085	-0.00605128	-1.85377	-0.47	-2.72939	-2.43	-0.04	-0.0524173	-0.82	-0.99	-0.83	-0.26
M-012764-00	NM_007035	NM_007035.3	KERA	0.00978939	2 out of 11	-1.22145	-0.34161	0.32864	0.33	-3.23451	NA	-0.36	-1.418	-0.52	-2.38	-1.94	-1.46
M-007330-00	NM_017836	NM_017836.3, NM_001008486.1, NM_001008485.1, NM_001164475.1, NM_001008487.1	SLC41A3	0.00982879	2 out of 12	-0.516983	1.7311	1.16095	0.58	-4.52038	-1.99	-1.83	1.56962	0.35	-0.87	-2.31	-0.81
M-013793-00	NM_021220	NM_021220.2	OVOL2	0.00983636	2 out of 12	0.100087	0.639484	-0.368226	-1.08	-1.01732	-1.12	-0.51	-0.0514319	-2.82	-2.43	-0.8	-0.04
M-003570-01	XM_290793	NM_014238.1	KSR1, MYT1L	0.00998975	2 out of 12	-1.1006	-0.895389	0.716477	-2.42	-1.75833	-2.44	-0.03	-1.48538	0.42	-0.79	0.55	-1.72
M-021440-00	NM_052995	NR_046380.1, NM_174878.2, NM_052995.2, NM_001256819.1, NM_001195794.1	CLRN1	0.0100178	1 out of 12	-0.0206479	0.933408	-0.481891	0.15	-4.50779	-0.37	-1.44	0.830546	-0.28	-0.82	-0.01	-0.86
M-021036-00	NM_018252	NM_018252.2, NM_001198862.1	TMEM206	0.0100668	2 out of 12	-0.674557	-0.0429689	-0.730887	-0.52	-1.63282	-3.49	0.01	-0.251472	0.84	-2.42	-0.24	-1.08
M-032006-00	NM_025160	NM_025160.6, NM_001115113.2	WDR26, AB586698	0.0101323	2 out of 12	-2.50229	-1.73818	0.987741	-0.22	-0.93152	-0.87	-0.14	1.55358	-0.67	0.17	-1.36	-2.42
M-011150-00	NM_001017	XR_111163.1, NM_001017.2	RPS13	0.0101561	2 out of 12	-0.748759	-0.976208	-1.66928	1.54	-0.122486	-0.39	-0.25	-1.36206	-3.13	-0.39	-0.85	-2.42
M-018144-00	NM_018079	NM_018079.4	SRBD1	0.0101596	1 out of 12	0.00284189	0.205102	-4.49193	0.42	-0.490386	-0.35	-1.13	0.342807	-0.23	-1.04	-0.53	-0.7
M-032518-00	NM_021915	NM_021915.2	ZNF69	0.010174	2 out of 12	-1.88861	-0.997247	-2.54187	0.52	0.182317	-0.36	-0.56	-0.425263	-1.69	-1.49	-0.72	-2.42
M-031807-00	XM_380128	XR_113037.1, XR_110712.1, XR_108843.1		0.0102269	2 out of 11	-0.151175	-0.275141	-0.694067	-2.08	-1.11822	-4.41	-1.96	0.726718	-1.06	NA	-1.62	0.67
M-015952-00	NM_003427	NM_003427.3	ZNF76	0.0102278	2 out of 12	-0.100826	-0.46514	-0.830212	-0.87	-2.41678	-2.48	-1.47	-1.60492	NA	-1.04	-1.65	-1.25
M-016491-00	NM_138820	NM_138820.2	HIGD2A	0.0103014	1 out of 12	-0.343734	-0.116512	-4.48079	-1.07	-1.93729	-1.61	-1.01	0.819892	-1.58	-1.58	-0.7	-1.23
M-006719-02	NM_001929	NM_080918.2, NM_080916.2	DGUOK	0.0104141	2 out of 12	-0.719001	-0.491174	-0.149431	0.42	-2.50197	-2.41	-0.68	-0.283764	-0.19	-0.49	-1.16	0.08
M-005659-01	NM_019888	NM_019888.3	MC3R	0.0104806	2 out of 12	-2.4312	-1.6519	-1.31533	-1.22	-1.06838	-0.59	-1.46	-0.597601	-2.41	-0.48	-1.99	-1.46
M-004439-01	NM_004708	NM_004708.3	SV2C, PDCD5	0.0105863	2 out of 11	-1.5064	-1.19053	-1.77292	0.05	-2.35797	NA	-1.25	-0.560968	-1.24	-1.52	-1.89	-2.78
M-018770-00	NM_152525	NM_152525.5, NM_001168221.1, NM_001168217.1, NM_001168216.1	ALS2CR11	0.0106364	2 out of 11	-2.35453	-1.4597	0.0281492	0.61	-4.05598	-0.67	-1.24	NA	2.87	-1.19	-0.51	-1.86
M-011411-00	NM_003311	NM_003311.3	PHLDA2	0.01066	1 out of 11	-0.831455	0.948346	1.77489	-0.44	-4.34585	NA	-0.76	-0.36234	-0.45	-1.18	-0.87	-1.48
M-027237-00	NM_198483	NR_034176.1, NM_198483.3	RUFY4	0.0106793	1 out of 12	0.391085	-0.220655	0.626222	-4.46	-0.14878	0.74	0.05	-1.73236	-0.13	0.14	0.03	-0.13
M-012728-00	NM_005954	NM_005954.2, NM_005840.1	MT3, BC047694	0.0107177	2 out of 12	-2.40132	-1.64092	-3.64883	-0.56	-0.604262	-0.75	-0.28	0.111372	-0.51	0.27	-0.87	-1.16
M-020931-00	NM_017911	NM_017911.2, NM_001104595.1	FAM118A	0.0107483	2 out of 12	-1.52267	-3.26693	-1.90407	-2.4	-0.630537	-0.69	-1.07	-1.1334	0.15	-1.78	-0.67	-1.21
M-030045-00	XM_373540	NO MATCH TO REFSEQ FOUND	BC044741	0.0107667	2 out of 12	0.335472	0.273604	-0.433614	-2.4	-0.193236	-0.65	0.01	2.27123	-0.22	-3	-0.85	-1.79
M-027348-00	NM_201628	NM_201628.2, NR_027136.1	KAZN	0.0108096	2 out of 12	-1.09408	-1.17221	-0.943009	-1.37	-2.44856	-2.4	-0.94	0.505211	-0.88	-0.85	-0.54	-0.85
M-007305-00	NM_004299	NM_004299.3	ABCB7	0.0108433	2 out of 11	-0.711273	-0.97572	-0.798333	-3.82	0.465677	NA	1.03	-0.435524	-0.99	-0.88	-2.35	0.26
M-017025-00	NM_012321	NM_012321.4, NM_001252129.1	LSM4	0.0108649	2 out of 12	-1.29314	-1.85798	-2.99724	-0.07	0.277697	-0.24	-1.6	-1.15661	-2.4	-0.82	-1.6	-1.54
M-020163-00	NM_006493	NM_006493.2	CLN5	0.0108682	1 out of 12	-1.80049	-1.57146	-4.43437	0.57	0.390845	0.14	0.37	-0.329073	-1.85	1.3	0.61	0.66
M-009758-00	NM_002469	NM_002469.2	MYF6	0.010871	2 out of 12	-1.1447	-1.77196	-1.39173	-1.4	0.187134	0.66	0.05	-1.76794	-1.78	-2.4	-1.59	-3.07
M-019661-00	NM_002343	NM_002343.3, NM_001199149.1	LTF	0.0109141	2 out of 12	-1.22952	-0.78073	-1.56758	-1.16	-2.47522	-1.9	-1.74	-1.74057	-1.87	-1.08	-0.78	-2.4
M-008321-00	NM_130469	NM_130469.3, NM_001135049.1, NM_001135048.1, NM_001135047.1	JDP2	0.0110377	2 out of 12	-2.39176	-1.48335	0.100889	0	-1.71742	-0.9	-1.08	-2.68445	-1.12	-1.2	-1.13	-0.28
M-005184-00	NM_006496	NM_006496.2	GNAI3	0.0110563	2 out of 12	-0.225828	1.04437	-0.53817	-3.15	-2.39126	-0.3	2.16	-0.456971	-0.18	0.04	0.04	0.07
M-011450-00	NM_003530	NM_003530.3	HIST1H3D, HIST1H3F	0.0111371	2 out of 11	-1.81409	-0.736526	-2.33864	-0.22	-0.144046	NA	-0.2	-0.394507	-2.56	-0.39	-0.53	0.31
M-015515-00	NM_138347	NM_138347.3	ZNF551, ZNF776	0.0111806	2 out of 12	-1.35172	-1.40048	-2.73634	-1.23	0.426975	-0.27	-1.58	-1.12476	-2.39	-0.97	-1.01	-1.01
M-027588-00	XM_377577	NM_001013693.2	LDLRAD2	0.0112282	2 out of 11	-0.196739	-1.03961	-1.16081	-3.1	-2.3323	-1.11	-0.23	NA	-0.47	-1.16	-1.16	-0.07
M-011971-00	NM_004041	NM_020251.3, NM_004041.4	ARRB1	0.0112992	2 out of 12	-1.47609	-1.753	-0.161241	-0.83	0.0848743	-1.38	-1.81	0.39796	-2.78	0.23	-1.91	-2.39
M-018996-00	NM_182511	NM_182511.3	CBLN2	0.011318	2 out of 12	-0.917006	-0.529384	0.0381096	0.19	-2.45671	-1.45	-0.91	-0.161523	0.57	-0.99	-0.79	-2.39
M-021254-00	NM_016209	NM_016209.3	TRAPPC2L	0.0113403	2 out of 12	0.14125	0.727696	-1.45148	-1.1	-2.19077	-4.39	0.57	0.520244	-0.5	-0.36	-0.63	-0.07
M-013710-00	NM_013243	NM_013243.3, NM_001165257.1	SCG3	0.0113875	2 out of 12	-0.560176	-0.26269	-2.15023	-0.76	-0.0434311	-1.1	-0.68	-1.6516	-4.37	-0.94	-1.81	-1.42
M-020144-00	NM_006328	NM_006328.3, NM_001198846.1, NM_001198845.1, NM_001198837.1, NM_001198836.1	RBM14, RBM4, RBM14-RBM4	0.0114819	1 out of 12	-1.2628	-0.993743	-0.0542676	-4.36	-1.12442	-0.84	-0.63	-1.02094	0.54	-1.88	-0.62	0.22
M-032137-00	NM_207452	NR_003228.1	AFG3L1P	0.0115094	2 out of 11	-1.40599	-1.37089	-0.878597	-1.84	-2.32838	-2.88	0.01	NA	0.51	1.14	0.9	1.01
M-012827-00	NM_173708	NO MATCH TO REFSEQ FOUND	TVAS5, ELOVL7	0.011513	2 out of 12	0.478287	0.399637	0.674491	-2.38	-1.29842	-2.73	2.6	0.414111	0.82	-0.18	-0.41	0.41
M-010503-02	NM_005206	NM_016823.3, NM_005206.4	CRK	0.0115291	1 out of 12	-1.21827	-1.42283	-4.3548	-1.09	0.426153	-0.43	-1.01	0.670069	-1.04	-0.66	-1.57	-1.53
M-031712-00	XM_379690	NR_027055.1, NR_028084.1, NR_028083.1	FAM41C, FAM41AY1	0.0115319	2 out of 12	-0.553835	-1.1652	-0.587148	0.02	-3.13946	-2.38	0.71	0.0408332	1.06	2	-0.34	1.87
M-016965-00	NM_017855	NM_017855.3	ODAM	0.0115445	2 out of 12	-0.899929	-1.01993	0.0605585	0.69	-2.62488	-2.38	0.47	0.0682846	-1.3	-0.95	-1.36	-1.14
M-028195-00	XM_371677	NO MATCH TO REFSEQ FOUND		0.0116121	1 out of 11	-0.377025	-0.210968	-1.04769	-4.25	1.15615	-0.6	-0.46	0.343447	0.29	NA	0.13	0.98
M-015106-00	NM_033396	NM_033396.2	TNKS1BP1	0.0116142	2 out of 12	-1.95957	-2.55516	-0.240434	0.6	-0.596071	-0.37	-1.15	-1.05558	-2.38	-1.26	-0.97	-0.87
M-027150-00	NM_018272	NM_018272.3, NM_001204102.1, NM_001204101.1, NM_001082973.1, NM_001082972.1	CASC1	0.0116332	2 out of 12	-0.45779	-0.7035	0.495679	0.51	-1.849	-2.68	-1	-0.690556	-1.2	-2.38	-1.59	0.05
M-005765-00	NM_080722	NM_139155.2, NM_080722.3	ADAMTS14	0.0116903	2 out of 12	-0.677273	-1.4697	-3.27261	-0.86	-1.89264	-0.74	-1.02	-1.42162	-1.5	-0.87	-0.92	-2.38
M-018738-00	NM_144635	NM_144635.4, NM_001171093.1	FAM131A	0.0116967	2 out of 12	1.77552	2.85072	-0.163126	0.21	2.1197	1.91	-0.74	-0.479499	-2.47	-0.77	-1.67	-2.38
M-006826-00	NM_004725	NM_004725.3, NM_001007793.2	BUB3	0.0119074	2 out of 12	-2.37092	-2.43655	-0.757848	-1.36	0.688082	0.05	0.01	-1.47174	-1.5	-0.71	-0.43	0.41
M-012098-00	NM_005860	NM_005860.2	FSTL3	0.011934	2 out of 11	-0.437973	-0.764633	-0.928759	0.17	-2.315	NA	-1.74	-0.880063	-1.52	-0.87	-0.35	-2.77
M-016150-00	NM_144984	NM_144984.2, NM_001031746.3	VSTM4	0.0119844	2 out of 12	-0.737873	-0.262611	-0.0180285	-2.49	-0.55835	-2.37	-0.49	0.173461	-1.35	-1.91	-1.13	-0.36
M-015654-00	NM_153221	NM_153221.2	CILP2	0.0119972	2 out of 12	-0.423005	-1.10354	1.39421	-0.81	-3.22015	-2.37	-0.92	-0.965846	-1.44	-1.18	-1.37	-1.86
M-009024-00	NM_032638	NM_032638.4, NM_001145662.1, NM_001145661.1	GATA2	0.0120745	2 out of 12	0.288956	-0.403535	-0.771033	-0.66	-3.00893	-1.18	-0.72	-0.989343	-0.8	-0.32	-0.78	-2.37
M-003747-00	NM_012104	NM_138972.3, NM_012104.4, NM_001207049.1, NM_001207048.1, NM_138973.3, NM_138971.3	BACE1	0.012081	2 out of 12	-1.60733	-1.80792	-3.19093	0.38	-0.333871	-0.35	-1.6	-0.540787	-1.23	-0.84	-1.45	-2.37
M-020479-00	NM_013940	NM_013940.2, NM_001004466.1	OR10H5, OR10H1	0.0120874	2 out of 12	-0.0311774	-0.460951	0.704707	-0.11	-0.314255	-1.56	-1.45	-0.0604052	-0.98	-2.68	-0.69	-2.37
M-024936-00	XM_293407	XM_293407.7, XM_001715155.2		0.0120879	1 out of 11	-1.03552	-1.28819	0.564713	-4.21	-0.581554	-0.44	0.28	NA	-0.62	-0.43	0.14	0.1
M-014588-00	NM_025108	NM_025108.2	C16orf59	0.0120939	2 out of 12	-2.37269	-1.13941	-0.806355	1.14	-0.551505	-0.97	-0.25	0.196725	-1.78	-0.42	0.11	-2.37
M-031359-00	XM_375929	NO MATCH TO REFSEQ FOUND		0.0121003	2 out of 12	-2.36963	-1.37509	-1.26713	0.96	-1.98987	-0.81	-1.96	-0.595379	-2.73	-0.06	-1.59	-1.07
M-008982-00	NM_000581	NM_201397.1, NM_000581.2	GPX1	0.0121744	1 out of 11	-0.169716	-0.369031	-4.19311	0.28	-0.904626	NA	-0.58	-0.143135	-0.02	-1.22	-0.82	-1.06
M-021527-00	XM_059923	NM_030759.3	NRBF2	0.0122427	2 out of 12	0.777259	0.271133	-1.28139	-2.36	-3.09049	-0.72	-0.86	-1.2472	-0.6	-0.7	-0.66	-1.08
M-016507-00	NM_152377	NM_152377.2	C1orf87	0.0122557	2 out of 12	-0.142724	-0.358668	1.27148	-1.52	-2.87727	-2.36	1.07	0.699948	2.27	-0.46	0.52	1.53
M-019429-00	NM_001766	NM_001766.3	CD1D	0.0122687	2 out of 12	-0.151024	-0.425099	0.935298	0.34	0.41903	-2.36	-0.03	-0.891453	0.34	-0.88	-1.28	-2.8
M-032025-00	NM_198184	NM_198184.1	OSTN	0.0123338	2 out of 12	-1.45564	-1.36438	-3.01808	0.2	-1.55776	-1.94	-0.62	-0.648083	-2.36	-0.1	-1.21	0.41
M-027695-00	XM_378951	NM_001242659.1	AK094692	0.0123533	2 out of 12	-1.67016	-1.74564	-0.59317	1.04	-2.41619	-1.84	-1.25	-0.741307	-2.36	0.09	-1.52	-0.98
M-021106-00	NM_018038	NO MATCH TO REFSEQ FOUND	ZNF131	0.0123989	2 out of 12	0.118213	0.37693	1.36586	-0.98	0.519609	0.29	-0.54	1.84424	-2.97	-2.36	-1.56	-0.26
M-005871-00	NM_000131	NM_019616.2, NM_000131.3	F7	0.0124643	2 out of 12	0.0833751	-0.446466	-2.5445	-0.72	-0.366267	0.43	-0.54	-1.64283	-1.34	1.18	-2.36	-0.11
M-019222-00	NM_022086	NM_182764.1, NM_133171.3	ELMO2	0.0124725	1 out of 12	-0.935242	-0.711604	-4.2633	0.57	-0.729743	-0.12	0.18	-1.04433	-0.54	-0.43	-0.24	-0.61
M-007410-00	NM_013356	NM_013356.2	SLC16A8	0.0124839	2 out of 12	-1.39226	0.390106	-1.21561	-1.13	-1.93118	-2.74	-1.41	-0.671518	-0.62	-1.27	-1.45	-2.36
M-009570-00	NM_002806	NM_002806.3	PSMC6	0.0125429	2 out of 12	-0.472111	-0.662283	-2.35879	-0.18	-0.558359	-0.9	-1.16	-0.554725	-4.16	-1.22	-0.89	-1.9
M-016977-00	NM_152268	NM_152268.3	PARS2	0.0126876	2 out of 12	-0.453443	-0.707942	1.42087	-0.47	-2.35242	-2.4	-0.55	-0.734149	-0.64	-1.12	-1.11	0.01
M-013182-00	NM_148571	NM_016504.2	MRPL27	0.0127669	2 out of 12	-0.894471	-0.621066	-0.653711	0.67	-3.03552	-2.35	0.66	-1.16845	-1.6	-1.77	-1.08	-1.53
M-031559-00	XM_377028	NM_007067.4, NM_001199158.1, NM_001199157.1, NM_001199156.1, NM_001199155.1	KAT7	0.0127859	2 out of 11	-1.29479	-2.29149	0.297908	-2.68	0.331725	-0.51	-0.02	0.61529	-0.43	NA	-0.1	1.5
M-009819-00	NM_012382	NM_012382.2	TTC33	0.0128132	2 out of 12	-0.854251	-1.12507	-0.673385	0.15	-0.826622	-1.2	-1.05	-2.40959	-2.35	-0.73	-1.34	-1.95
M-005351-04	NM_005965	NM_053032.2, NM_053031.2, NM_053028.3, NM_053027.3, NM_053026.3, NM_053025.3	MYLK	0.0131999	2 out of 12	0.344988	-0.58585	0.104105	0.33	-1.03244	-0.46	-1.14	0.561243	-2.47	-1.36	0.04	-2.34
M-004591-00	NM_020165	NM_020165.3	RAD18	0.0132267	1 out of 12	0.371831	1.63375	0.209876	-4.2	0.889088	0.21	-1.47	1.10714	1.55	1.06	1.96	2.46
M-014320-00	NM_024292	NM_024292.3, NM_001048241.2	UBL5	0.0132268	2 out of 12	-1.31651	-1.65694	-1.53829	-0.36	-2.33868	-0.76	-1.35	-1.51248	-3.9	-0.82	-1.8	-1.32
M-005766-01	NM_139055	NM_139055.2	ADAMTS15	0.0133209	1 out of 12	-0.587399	-0.284092	1.15936	-4.19	-1.18355	-1.05	-0.38	0.841944	-1.4	0.46	0.64	0.26
M-012207-00	NM_006421	NM_006421.4	ARFGEF1	0.0133345	2 out of 12	-0.770447	-1.50651	-2.33322	-1.01	-0.493894	-0.21	-1.15	-0.277053	-0.75	-0.28	-2.64	-1.3
M-024575-00	XM_039385	NM_015088.2, NM_001162501.1, NM_001024843.1	TNRC6B	0.0133547	2 out of 12	-0.467289	-0.219494	0.248278	-0.29	-2.33188	-2.57	-0.48	-0.393659	-0.44	-0.68	-0.94	-0.88
M-030777-00	XM_370927	NM_174903.4	RNF151	0.0134358	2 out of 12	-1.06807	-1.79823	-1.59836	-2.33	-0.0954068	-0.16	-0.17	-1.30961	-1.59	-0.53	-1.32	-2.72
M-020537-00	NM_019556	NM_019556.1	MOSPD1	0.0136978	1 out of 12	-1.4303	-1.09656	-0.578519	-1.47	-4.17821	-1	-0.01	-0.720721	0.72	-1.62	-1.16	-1.02
M-014319-00	NM_024123	NR_024541.1, NR_003673.3	ABHD16A, LY6G6E	0.0137077	2 out of 12	0.105349	-1.32873	-2.32661	1.03	-0.927986	-0.44	-0.8	-0.881256	-2.36	-1.38	-0.29	-0.67
M-009841-00	NM_006277	NM_147152.2, NM_019595.3, NM_006277.2	ITSN2	0.0137264	2 out of 11	-0.670271	0.0642955	-0.0687312	1.08	-1.19108	NA	-0.21	-0.804794	-0.71	-2.27	-1.38	-2.52
M-015181-00	NM_052996	NM_052996.2, NM_001098173.1, NM_020227.2	PRDM9, PRDM7	0.0137418	2 out of 12	0.0135202	0.612825	0.289744	0.06	-2.32481	-2.78	-0.5	0.746143	-0.9	-0.73	0.16	-0.22
M-008095-00	NM_012452	NM_012452.2	TNFRSF13B	0.0137623	2 out of 12	-0.565153	-0.860247	-3.09685	0.86	-0.612098	-0.11	-1.1	-2.32198	-1.73	-1.91	-1.01	-1.36
M-012503-00	NM_014275	NM_054013.3, NM_014275.4	MGAT4B	0.0138171	2 out of 12	-0.0236356	-0.796519	-2.32014	0.39	-0.361075	0.12	-0.87	-1.1777	-0.34	-2.91	-0.2	-0.51
M-016951-00	NM_152496	NM_152496.2, NM_001113482.1, NM_001031740.2	MANEAL	0.0138582	2 out of 12	-2.84754	-1.32669	-0.459784	-2.32	-0.913427	-0.53	-1.14	-1.28201	-1.36	-1.27	-1.73	-0.35
M-015584-00	NM_138422	NM_138422.1	ADAT3, SCAMP4	0.0139063	2 out of 12	-0.322609	-0.885291	-0.581524	0.1	-2.66327	-2.32	-0.21	-0.490903	-0.68	0.67	-0.03	-1.67
M-008984-00	NM_145173	NM_145173.3	DIRAS1	0.0139269	2 out of 12	0.84734	0.957858	0.422166	-1.47	-2.44546	-2.32	1.86	NA	1.63	1.26	0.19	1.29
M-027239-00	NM_198488	NM_198488.3	FAM83H	0.0140716	2 out of 12	-1.79788	-1.51551	-3.28507	0.22	0.679604	-0.26	-1.78	-0.36734	-1.26	-1.86	-1.45	-2.32
M-028693-00	XM_376486	NM_001011700.2	MCCD1	0.0141476	2 out of 12	0.105452	0.155346	0.252211	-1.08	-2.31611	-2.59	-0.03	4.47705	0.36	0.89	0.4	1.45
M-018783-00	NM_018348	NM_018348.5, NM_001099642.1	FTSJD1	0.0142031	2 out of 12	-0.240773	-0.499435	-0.431144	0.02	-2.31171	-2.4	1.24	1.82584	0.02	-0.26	-0.71	-0.85
M-006116-00	NM_001683	NM_001683.3, NM_001001331.2	ATP2B2	0.0142239	2 out of 12	-0.306471	1.87752	-2.31093	-0.13	0.344964	-1.34	-0.58	-1.49082	-0.84	-0.36	-2.66	-1.22
M-003723-02	NM_014002	NM_014002.3, NM_001193322.1, NM_001193321.1	IKBKE	0.0142517	2 out of 12	-0.815619	-1.0483	0.217508	-2.31	-3.85312	-1.87	-0.89	-0.820536	0.72	-1.03	-1.46	-0.95
M-024932-00	XM_293352	NM_001136234.1, NM_001136233.1	FAM48B1, FAM48B2	0.0142617	2 out of 11	-2.363	-1.8259	-1.71288	-1.08	-0.625935	-0.44	-1.96	NA	-2.26	-1.16	-1.44	-1.82
M-014303-00	NM_024097	NR_040733.1, NM_024097.3	C1orf50	0.0143281	2 out of 12	-0.803324	-1.15577	-3.20867	1.02	-1.58048	-2.31	-1.49	0.282286	-1.42	-0.84	-0.53	-1.46
M-008880-00	NM_014407	NR_028135.1, NM_171830.1, NM_171829.2, NM_171828.1, NM_014407.3, NM_001163677.1	CT62, KCNMB3	0.014363	2 out of 12	-0.720812	-0.589149	-1.21617	-0.5	-2.47729	-2.31	1.33	1.07988	0.49	2.65	1.69	1.66
M-016944-00	NM_152832	NM_152832.2, NM_001098785.1, NM_001098784.1	FAM89B	0.0144397	2 out of 12	-1.27249	-1.25283	-2.82731	-1.73	-0.612044	-0.17	-0.95	-0.674491	-2.31	-0.56	-1.85	-1.91
M-012564-00	NM_000934	NM_001165921.1, NM_001165920.1, NM_000934.3	SERPINF2	0.0144957	2 out of 12	-0.646403	-1.69257	-0.459294	-0.7	-1.96162	-0.49	-1.36	-1.5695	-1.2	-2.31	-2.66	-0.92
M-006833-00	NM_006306	NM_006306.2	SMC1A	0.0146393	1 out of 12	-0.775423	-0.742432	1.5194	-4.1	1.31049	0.64	-0.52	-0.965577	-0.99	-0.18	-0.51	-1.71
M-018914-00	NM_014805	NM_014805.3	EPM2AIP1	0.0146864	1 out of 12	1.03363	-0.48204	0.707146	0.2	2.79437	0.58	-0.2	-1.012	-4.1	-0.13	-1.24	0.05
M-015851-00	NM_001299	NM_001299.4	CNN1	0.014805	2 out of 12	-0.343925	-0.075063	0.150806	-0.66	-1.24768	-2.3	-1.09	-1.23744	-0.44	-2.51	-1.41	-1.3
M-012664-00	NM_004043	NM_004043.2, NM_001171039.1, NM_001171038.1	ASMT	0.0148192	2 out of 12	0.454281	0.651506	-0.616552	0.15	-3.05498	-2.3	-1.51	-0.101995	0.47	0.24	-1.16	-0.71
M-007347-00	NM_145282	NM_145282.4		0.0148333	2 out of 12	-0.934897	-0.0376703	-2.76005	1.17	-1.53231	-2.3	-0.63	0.556039	-0.47	-0.8	-1.24	-1.16
M-027329-00	NM_201401	XR_109744.1, XM_003403490.1, XM_003403485.1, NR_038388.1, NR_027278.1, XR_132679.1	AK302545, LOC729444, AK129567	0.0148757	2 out of 12	-0.837721	-0.42277	-2.96998	-1.56	0.137139	0.13	-1.67	-1.09071	-2.3	-1.91	-1.74	-0.67
M-010059-00	NM_022337	NM_022337.2	RAB38	0.0149112	2 out of 12	-0.0172243	-0.140509	-1.3721	-1.93	-1.44719	-1.14	-1.57	-0.857579	-1.22	-2.3	-1.03	-3.11
M-015029-00	NM_032875	NM_032875.2, NM_001184906.1	FBXL20	0.0149216	1 out of 12	0.162682	-0.209422	-4.09399	-1.39	0.346601	-0.63	-1.62	-0.101716	-0.25	-0.89	-0.26	-1.55
M-010298-00	NM_133492	NM_133492.2	ACER1, SLC13A3	0.0149466	2 out of 12	-1.34078	-1.15612	-1.38856	0.2	-4.02469	-1.22	-0.88	-1.60643	-1.08	-1.77	-2.3	-0.59
M-011962-00	NM_004886	NM_004886.3	APBA3	0.0149821	2 out of 12	-1.03609	-0.336423	-0.276617	-0.99	-0.0931243	-2.4	-1.73	-0.858274	-1.5	-1.18	-1.98	-2.3
M-019615-00	NM_001550	NM_001550.3, NM_001197080.1, NM_001197079.1, NM_001007245.2	IFRD1	0.0150244	1 out of 11	-0.17917	-0.186792	-0.508619	-4.03	0.580086	NA	-0.51	-0.66536	-0.96	0.57	1.09	1.07
M-027241-00	NM_198491	NM_198491.1	FAM92B	0.0150603	2 out of 12	-2.29936	-0.682295	-0.462272	-1.96	0.828865	0.71	-0.37	-0.545158	-2.31	-0.39	-0.56	-0.57
M-019823-00	NM_004610	NM_004610.3, NM_001145121.1	TCP10L2, TCP10	0.0150817	2 out of 12	-1.18858	-1.74647	-2.29798	-0.6	-2.54948	-1.28	-1.43	-0.924456	-1.31	-1.68	-1.25	-1.79
M-015939-00	XM_375853	NM_018072.5	HEATR1	0.0150888	2 out of 12	-0.903509	-2.29796	-2.42994	-1.17	0.646367	1.16	-1.89	-0.909995	-1.1	-0.08	-0.19	0.59
M-009365-01	NM_005825	NM_153819.1, NM_001098671.1, NM_001098670.1	RASGRP2	0.0152038	1 out of 12	0.233881	1.12907	-0.214948	-4.08	-0.05332	-0.48	1.54	-1.19148	-1.45	-1.02	-1.43	-1.18
M-021448-00	NM_015219	NR_028133.1, NM_015219.3, NM_001145299.2, NM_001145298.2, NM_001145297.2, NM_001013839.2	EXOC7	0.015296	2 out of 12	-0.639853	-0.762937	-0.0268461	-0.27	-3.10786	-2.29	-0.84	0.70396	0.31	-1.72	-1.56	-1.97
M-008019-00	NM_194439	NM_194439.4, NM_001131034.3	RNF212	0.0153032	2 out of 12	-0.0110651	1.90883	1.32883	0.24	-2.38725	-2.29	1.35	0.481927	1.42	0.59	NA	-0.06
M-020797-00	NM_017806	NM_017806.2	ZGPAT, LIME1	0.0153103	2 out of 12	1.44868	0.769805	1.22004	1.09	-3.39966	-2.29	-0.06	-0.0275589	0.23	-1.43	0.67	-0.51
M-032247-00	NM_201286	NM_201286.3	USP51	0.0153893	2 out of 12	-0.762178	-0.529833	-0.680688	1.21	-0.397931	0.45	-1.81	-0.182518	-2.29	-2.64	-0.49	-0.16
M-009832-01	NM_000666	NR_037192.1, NM_001198898.1, NM_001198897.1, NM_001198896.1, NM_001198895.1, NM_000666.2	ACY1	0.0154612	2 out of 12	-0.614377	-1.20596	-0.833283	-0.62	-2.86524	0.73	-0.95	-0.620659	-0.88	-1.18	0.07	-2.29
M-015237-00	NM_080607	NM_080607.2	VSTM2L	0.0154756	2 out of 12	-0.960418	-0.971923	-2.32989	1.49	-1.48283	-1.18	-1.03	-0.758775	-1.55	-1.03	-1.3	-2.29
M-031246-00	XM_050561	NM_015260.2	SIN3B	0.0154972	2 out of 12	-0.891633	-1.47837	0.39609	0.23	-2.40727	-1.63	-1.79	-0.649583	-0.35	-1.22	-0.82	-2.29
M-013560-00	NM_013453	NM_145665.1, NM_145662.2, NM_032417.2, NM_022661.2, NM_013453.2	SPANXA1, SPANXA2-OT1, SPANXC, SPANXE	0.0155189	2 out of 12	-1.40877	-1.24257	-2.39961	0.31	-1.00052	-1.57	-1.16	-0.66814	-0.88	-1.41	-1.37	-2.29
M-028046-00	XM_377761	NO MATCH TO REFSEQ FOUND		0.015533	1 out of 12	-1.38837	-1.14477	-4.06816	0.16	0.0176853	-0.17	-0.88	-1.2607	-1.03	-1.22	-0.91	-0.19
M-024326-00	XM_293821	NM_001029886.2	PFN3	0.0155622	2 out of 12	-1.71422	-1.50317	-0.235069	-1.78	-2.28952	-1.5	-1.27	0.0263761	-2.66	-1.22	-1.16	-0.43
M-018517-00	NM_173530	NM_173530.2, NM_001161427.1, NM_001161426.1, NM_001161425.1	ZNF610	0.0155694	2 out of 12	1.04903	0.962754	1.02988	0.73	-2.28914	-2.74	0.43	0.321908	-0.06	0.02	0.94	0.16
M-020115-00	NM_006429	NR_029403.1, NR_029402.1, NM_006429.3, NM_001166285.1, NM_001166284.1, NM_001009570.2	CCT7	0.01558	2 out of 12	-0.981639	-1.19928	-2.02015	-4.06	-0.28239	-0.17	-0.56	-1.11987	-1.63	-0.52	-1.01	-0.09
M-003270-01	NM_015895	NM_015895.4, NM_001251991.1, NM_001251990.1, NM_001251989.1	GMNN	0.0155901	2 out of 11	0.759011	1.37414	-0.140077	-3.44	-2.23183	NA	1.19	0.0813341	-0.88	-0.41	1.02	-0.27
M-011979-00	NM_005034	NM_005034.3	POLR2K	0.0155983	2 out of 12	-0.79388	-1.42566	-0.0662738	-0.27	-2.2884	-2.54	-0.41	-0.228069	-0.48	-1.7	-1.36	-0.11
M-005845-02	NM_001335	NM_001335.3	CTSW	0.015794	2 out of 12	-1.98734	-1.04396	-0.674491	-1.15	-2.44977	-2.28	-0.32	-0.315461	-0.13	-1.1	-1.2	-0.2
M-012701-00	NM_005310	NM_005310.3, NM_001242443.1, NM_001242442.1, NM_001030002.2	GRB7	0.015947	2 out of 12	-0.346849	-0.538604	-0.325436	-1.04	-0.0368224	0.47	-0.95	-0.40626	-2.34	-0.7	-1.46	-2.28
M-027738-00	XM_371380	NM_005979.2, NM_001024213.1, NM_001024212.1, NM_001024211.1, NM_001024210.1	S100A13	0.0160031	1 out of 12	0.367539	0.466124	-0.748867	-4.05	0.629732	0.51	0.84	0.51792	0.36	0.19	1.1	0.36
M-011367-00	NM_002815	NM_002815.2	PSMD11	0.016086	2 out of 12	-0.807392	-0.903206	-2.27447	0.39	-0.934389	-1.14	-0.52	-0.665865	-3.31	0.99	-1.12	-0.83
M-016698-00	NM_032792	NM_032792.2	ZBTB45	0.0161887	2 out of 12	-0.693008	0.164863	-0.258085	-0.31	-2.98752	-2.27	0.64	-0.300684	-0.04	0.05	0.49	0.46
M-029575-00	XM_374300	NO MATCH TO REFSEQ FOUND		0.0161911	1 out of 12	0.412383	0.183039	1.05643	0.58	-4.04683	-1.68	0.19	0.698518	-0.62	-1.12	-0.15	0.54
M-016930-00	NM_019009	NM_019009.3	TOLLIP	0.0162586	3 out of 23	-0.711251	-2.1183	1.28813	-0.89	-1.87982	-1.97	-0.86	-1.36108	-0.65	-1.6	-1.55	-2.08
M-003134-01	NM_002011	NM_213647.1, NM_002011.3, NM_022963.2	FGFR4	0.0163286	2 out of 12	-0.850358	-0.15268	-3.36628	-1.79	-0.418187	0.72	0.22	1.93255	-1.49	-1.06	-2.27	-0.99
M-023669-00	XM_032278	NM_015073.1	SIPA1L3	0.0164542	2 out of 12	-0.166375	-0.740198	0.511808	0.34	-2.26993	-2.48	0	-0.0426699	-0.86	-0.43	1.04	-0.79
M-032473-00	NM_001005491	NM_001005491.1	OR10AG1	0.0164896	1 out of 11	0.216918	0.441522	-0.250023	-3.97	1.4602	-0.24	-0.74	-0.0562547	0.39	NA	0.65	0.4
M-017030-00	NM_016200	NM_016200.4	NAA38	0.0165208	2 out of 12	-1.20794	-2.26783	-1.03987	-0.13	-0.725175	-0.09	-1.43	-0.799143	-2.44	-0.08	-0.41	-1.66
M-006283-00	NM_012226	NM_174873.1, NM_174872.1, NM_170683.2, NM_170682.2, NM_016318.2, NM_012226.3	P2RX2	0.0165802	2 out of 12	-3.37307	-2.26633	-0.787849	-0.76	-1.75463	-1.4	-1.09	0.305675	-0.43	-0.43	-0.61	-0.89
M-008605-00	NM_052877	NM_201542.3, NM_052877.3	MED8	0.01667	2 out of 11	-2.21143	-1.62174	-0.637464	-2.68	-0.052375	NA	-1.26	-0.721373	-0.64	-1.23	-1.95	-0.84
M-017716-00	NM_016446	NM_016446.3, NM_001042590.1, NM_001042589.1	TMEM8B	0.0166769	2 out of 12	-2.26098	-0.417134	-1.27806	-0.27	-2.71048	-1.23	-0.63	-0.366846	-1.05	-1.44	-0.78	-1.59
M-028458-00	XM_376420	NM_001028.2	RPS25, BDNF-AS1	0.0166918	2 out of 12	-1.90495	-1.35238	-2.26033	-0.26	-0.159814	-0.17	-1	-0.106601	-1.72	-0.45	-0.1	-2.27
M-021206-00	NM_014642	NM_001023571.2, NM_001023570.2	IQCB1	0.016841	2 out of 12	-0.101732	-0.122606	-0.0911492	-1.21	-0.951854	-3.17	-2.26	1.60262	-1.41	-1.14	-0.87	-1.21
M-017827-00	NM_174921	NM_174921.1	C4orf34	0.0169608	2 out of 12	0.819331	0.850525	0.526534	0.57	-3.01789	-1.87	-0.35	-1.40186	0.29	-2.26	-1	-0.06
M-013765-00	NM_019077	NM_021027.2, NM_019077.2, NM_019076.4, NM_019075.2	UGT1A8, UGT1A9, UGT1A7, UGT1A10	0.0169896	1 out of 12	-1.29232	-1.13258	-4.00352	0.17	-0.33748	-1.1	-1.42	-1.95104	0.09	-1.18	-1.54	-1.43
M-005892-00	NM_005317	NM_005317.2	GZMM	0.0170209	2 out of 12	-1.2904	-1.68973	-0.544159	-0.48	-0.712352	-1.28	-1.27	-0.586138	-2.5	-1.36	-1.68	-2.26
M-013824-00	NM_020180	NM_020180.3, NM_001025089.1, NM_001025088.1, NM_001025087.1	CELF4	0.0170584	2 out of 12	-2.25911	-1.13461	-1.14571	-0.2	-1.0838	-0.88	-0.77	0.502285	-2.58	-0.67	-0.63	-0.82
M-015013-00	NM_032833	NM_032833.3	PPP1R15B	0.0171186	2 out of 12	-1.13096	-0.220688	-1.17551	-0.61	0.249502	-0.49	-0.18	-2.25516	-2.77	-0.09	-1.57	-1.95
M-016902-00	NM_018082	NM_018082.5, NM_001160708.1	POLR3B	0.0171488	2 out of 12	-2.2541	-1.0279	-1.58485	-1.38	-0.377515	-0.51	-0.39	-0.443083	-2.35	1.06	-0.28	0.36
M-010380-00	NM_001088	NM_001166579.1, NM_001088.2	AANAT	0.0171563	2 out of 12	-0.461041	-1.09828	-2.2541	-1.89	-1.43157	-3.07	-1.65	0.103323	-0.52	-0.76	-0.93	-1.95
M-007280-00	NM_014016	NM_014016.3	SACM1L	0.0172696	2 out of 12	0.394846	-0.660106	-0.652788	-2.25	-1.63372	-3.74	-1.24	0.145283	-0.25	-1.36	-0.91	-1.49
M-015923-00	NM_153015	NM_153015.1	TMEM74	0.0173225	2 out of 12	0.331026	-0.331422	0.26072	-0.61	-2.56964	-2.25	0.86	1.08566	-0.42	0.08	-0.12	0.53
M-026297-00	XM_051081	NM_015188.1	TBC1D12	0.0173452	2 out of 12	0.240848	0.191233	-0.0199401	-1.72	-2.48558	-2.25	0.06	0.795303	0.03	-1	-1.01	-0.44
M-025856-00	XM_291270	NM_001252404.1, NM_001252402.1	C8ORFK29	0.017426	2 out of 11	-1.50099	-0.950955	-0.13504	-0.92	-2.56687	-1.58	-2.2	NA	-1.31	-0.78	-1.11	0.17
M-007602-00	NM_001043	NM_001172504.1, NM_001172502.1, NM_001172501.1, NM_001043.3	SLC6A2	0.0174468	2 out of 11	0.473813	-0.451842	-3.11042	0.33	-0.732982	NA	-1.34	-0.354972	-2.2	-1.13	-1.5	-1.59
M-022215-00	NM_014106	NM_014106.3	ZNF770	0.017459	1 out of 12	-1.87558	-1.57725	-0.632735	-0.55	0.200636	0.04	-0.24	-0.729869	-3.99	-0.07	-0.7	-0.59
M-003460-01	NM_004333	NM_004333.4	BRAF	0.0174894	2 out of 12	-2.90276	-0.884902	-1.71479	-1.97	-1.50796	-0.1	-1.1	-0.876333	-0.94	-1.35	-2.25	-1.78
M-029694-00	XM_374836	NR_027282.1	LOC399815	0.017565	2 out of 11	-0.0399765	-1.25569	-1.98274	-2.97	-0.431316	-0.61	-0.67	-0.392671	-1.28	NA	-1.11	-2.2
M-031942-00	NM_020175	NM_020175.2, NM_001161619.1	DUS3L	0.0176036	2 out of 12	-1.66821	-2.24973	-2.86765	-1.91	-1.30778	-0.99	-1.62	-1.17412	-1.94	-0.89	-1.44	-1.79
M-015615-00	NM_138451	NM_138451.1	IQCD	0.0176493	2 out of 12	-0.945662	-0.4103	-2.24827	0.82	-1.19258	-0.37	-1.13	-0.635078	-3.45	-0.12	-0.61	-0.81
M-019593-00	NM_002669	NM_002669.3, NM_001201564.1	PLRG1	0.0177105	2 out of 12	-1.85777	-2.78213	-2.24379	0.51	-0.99039	-1.1	-0.64	-1.64728	-1.91	-0.44	-1.77	-0.43
M-023013-00	XM_043272	NM_001080424.1	KDM6B	0.0177181	2 out of 12	-0.2701	0.416585	-2.2436	-0.24	-0.862759	-1.13	-1.3	-0.563918	-1.92	-1.36	-1.6	-3.01
M-012952-00	NM_025138	NM_170719.2, NM_025138.3	PROSER1	0.017741	2 out of 12	-0.775989	-1.19284	-2.24342	-0.79	-3.56621	-1.54	-1.31	-1.51607	-0.56	-0.94	-1.76	-1.53
M-028141-00	XM_374045	NO MATCH TO REFSEQ FOUND		0.0177716	2 out of 12	0.793729	0.178006	0.670445	0.55	-2.2424	-2.65	-0.18	-0.218802	-0.55	-0.22	-0.54	0.75
M-023015-00	NM_005852	NM_005852.3, NM_001005273.2, NM_001005271.2	CHD3	0.0178943	2 out of 12	0.285591	-0.384642	1.08282	-2.24	-2.37639	-0.5	0.05	0.299518	-0.97	-1.16	-0.65	-0.65
M-020898-00	NM_015966	NM_198398.1, NM_015966.2	ERGIC3	0.0179481	2 out of 12	-0.643824	-0.777631	-0.445033	0.53	-1.35894	-2.24	-0.59	-0.127038	-0.16	-1.71	-1.78	-2.31
M-019294-00	NM_194312	NM_194312.2	ESPNL	0.0179712	2 out of 12	-0.185473	0.0140134	-0.788022	1.05	-2.2765	-2.24	-0.57	-1.16843	-0.78	-1.39	-1.01	-1.52
M-005313-01	NM_173655	NM_173655.2, NM_001080448.2	EPHA6	0.0180019	2 out of 12	-0.188883	-0.394593	-1.11489	-0.32	-1.0189	-0.62	-2.24	-1.65744	-1.29	-1.27	-1.51	-3.2
M-008389-00	NM_002870	NM_002870.2	RAB13	0.0180713	2 out of 12	-0.760552	-0.262743	-1.08712	0.14	-1.87439	-2.4	0.01	-0.396647	0.52	-2.24	-0.91	1.32
M-027523-00	XM_373822	NO MATCH TO REFSEQ FOUND		0.0180944	2 out of 12	-1.48562	-1.37934	0.520099	0.58	-1.32702	-1.88	-1.15	-1.56124	-2.55	-2.24	-1.34	-1.92
M-017553-00	NM_014050	NR_038161.1, NR_038160.1, NR_038159.1, NM_172177.3, NM_014050.3	MRPL42	0.0181949	2 out of 12	-0.968075	-1.04353	-2.75675	-0.15	0.176615	-1.36	-0.87	-1.84632	-1.25	-1.29	-1.26	-2.24
M-011763-00	NM_002911	NM_002911.3	UPF1	0.0183035	1 out of 12	0.145039	-1.05058	-0.673245	-1.07	-3.96872	-1.34	-0.52	-0.119218	-1.43	-0.76	-1.3	-1.01
M-008795-00	NM_001089	NM_001089.2	ABCA3	0.0183265	2 out of 12	-0.808919	-1.01416	-2.23809	-2.55	-1.33489	-0.74	-0.13	-1.27867	-0.76	-1.15	-1.91	-1.92
M-003323-02	NM_006930	NM_170679.2, NM_006930.3, NR_036619.1	SKP1P2, SKP1	0.0183504	2 out of 12	-1.43543	-1.68153	-3.96735	0.48	-1.96464	-1.54	-2.22	-0.780503	-1.23	-1.24	-0.84	0.48
M-012788-00	NM_007268	NM_007268.2, NM_001184831.1, NM_001184830.1, NM_001100431.1	VSIG4	0.0184442	1 out of 12	0.0651846	1.20839	0.294241	-3.96	1.08986	0.88	0.36	0.802264	0.59	0.93	-0.29	-0.37
M-012298-01	NM_006711	NM_080594.2, NM_006711.3	RNPS1	0.0186146	2 out of 12	-1.63735	-1.14688	-0.655076	-2.23	-0.634374	-0.29	-1.16	-1.02799	-1.65	-1.22	-1.79	-2.38
M-032372-00	NM_001004053	NR_027480.1, NM_001145442.1, NM_001136213.1, NM_001005356.2	POTEG, POTEM, POTEH	0.0186317	2 out of 12	1.58709	-1.07176	-3.9482	-0.43	-1.48949	-1.37	-1.02	-2.21512	0.02	-1.25	-1.81	-1.93
M-018033-00	NM_020143	NM_020143.2	PNO1	0.0187084	2 out of 12	-1.01494	-1.39221	-0.213838	-2.4	0.496421	0.47	-1.32	-0.376373	-2.23	-0.59	-1.11	-0.41
M-021340-00	NM_080605	NM_080605.3	B3GALT6, SLC14A2, TACR1	0.0187476	2 out of 12	0.413532	0.462386	0.202314	0.86	-2.59147	-1.72	-0.17	-0.345934	-2.23	-1.08	-0.38	-1.05
M-005571-01	NM_005303	NM_005303.2	FFAR1	0.0187632	2 out of 12	-1.79315	-1.73614	-3.72369	0.1	-1.14391	-0.47	-1.33	-1.20718	-2.23	-1.24	-1.44	-1.67
M-010398-00	NM_021154	NM_058179.2, NM_021154.3	PSAT1	0.018826	2 out of 12	-1.75067	-0.598	-1.31891	-0.35	-0.321959	-0.38	-1.26	-1.65864	-1.29	-1.19	-2.23	-2.35
M-021099-00	NM_018022	NM_018022.2, NM_001136218.1, NM_001136217.1, NM_001136216.1	TMEM51	0.0188574	2 out of 12	-0.676877	-1.44152	-0.110239	-0.2	-3.42839	-1.28	-0.75	-1.42233	-0.13	-1.21	-2.23	-1.32
M-021068-00	NM_016202	NM_207115.1, NM_016202.2, NM_001163423.1	ZNF580, ZNF581	0.0189282	2 out of 12	-0.846283	-1.73915	-2.73603	-0.21	-1.09282	-0.17	-0.98	-1.32559	-1.29	-1.18	-0.81	-2.23
M-010999-00	NM_000062	NM_001032295.1, NM_000062.2	SERPING1	0.018936	2 out of 12	1.14466	2.09632	-0.0193991	-2.41	-2.22977	-1.14	-1.2	0.332292	-0.06	-1.48	-0.65	-0.29
M-018671-00	NM_004096	NM_004096.4	EIF4EBP2	0.0189439	2 out of 12	1.28777	0.346825	-0.295354	-0.4	-2.22947	-2.53	1.26	-0.293815	0.41	1.5	0.56	0.18
M-020509-00	NM_020356	NM_020356.3, NM_001164116.1, NM_001164115.1, NM_001164114.1	CASS4	0.0190148	2 out of 12	-0.798223	-0.980718	0.755393	-0.38	-2.227	-1.56	-0.54	-1.11068	-3.66	-1.41	-0.11	-0.75
M-006480-01	NM_004076	NM_004076.3	CRYBB3	0.0191807	2 out of 12	0.155426	-0.0150225	-3.28909	-2.22	1.20274	0.07	-0.65	0.328616	-1.71	0.34	-0.69	-1.6
M-028939-00	XM_376677	NM_001085429.1	TMEM213	0.019244	2 out of 12	-0.788646	-0.220091	-0.469691	-0.47	-3.86685	-2.22	-0.5	-0.674491	-0.49	-1.76	-0.4	-0.4
M-018799-00	NM_173627	NM_173627.3, NM_001164637.1	ENDOV, UBE3A	0.0192757	2 out of 12	1.34134	0.11944	-0.554633	-3.43	-1.12543	-2.22	-0.46	0.243978	0.36	-0.47	-1.03	0.21
M-016074-00	NM_144618	NM_144618.2	GABPB2	0.0192879	1 out of 12	-0.858431	-0.715806	0.462753	0.36	-0.61255	-3.92	-0.73	-0.335589	0.89	-1.07	0.84	-0.5
M-031985-00	NM_021228	NM_021228.2	SCAF1	0.0193234	2 out of 12	-0.536159	-0.51075	-1.97255	0.07	-1.42776	-1.14	-1.65	-1.22882	-2.22	-1.89	-1.84	-2.38
M-006414-00	NM_022130	NM_022130.3	GOLPH3	0.0193631	2 out of 12	-1.30244	-0.792682	-2.33027	0.11	-0.694845	-0.69	-1.47	-1.57971	-1.76	-2.22	-1.99	-1.26
M-024154-00	XM_291105	NM_152293.2	TADA2B	0.0194187	2 out of 12	-0.379521	-1.30016	-0.393958	-0.56	0.729825	-0.72	-0.64	-1.6813	-2.6	-0.87	-2.22	-0.82
M-020771-00	NM_017773	NM_017773.3, NM_001136190.1	LAX1	0.0194585	2 out of 12	-0.867007	-0.00261644	-1.6362	0.1	0.484331	0.05	-1.5	-0.478681	-2.91	-1.26	-1.59	-2.22
M-011170-00	NM_000792	NM_213593.3, NM_001039716.1, NM_000792.5, NM_001039715.1	DIO1, FAM65B	0.0194904	2 out of 12	-0.63385	-1.18438	-1.20042	-0.93	-1.49412	-2.49	-1.38	-1.00779	-0.76	-0.45	-0.48	-2.22
M-011644-00	NM_001942	NM_001942.2	DSG1	0.0195689	1 out of 12	0.48039	0.596514	0.153662	-3.9	0.904972	1.42	1.08	0.291128	0.42	-0.97	-0.56	0.53
M-030034-00	XM_372376	NM_001004726.1	OR4X1	0.0195781	2 out of 12	-1.53174	-1.16865	0.387664	0.07	-2.21639	-2.22	0.54	-0.327907	-1.47	-0.06	-1.65	0.58
M-010903-00	NM_002713	NM_138558.2, NM_014110.4, NM_002713.3	PPP1R8	0.0196158	1 out of 12	-0.854828	-1.04136	0.164775	-3.9	0.253555	0	0.61	-0.0617381	-0.34	1.26	-0.93	0.87
M-017836-00	NM_178454	NM_178454.4	DRAM2	0.0197061	2 out of 12	-1.19682	-0.621456	-0.112732	1.6	-0.319053	-0.69	-1.79	-2.21346	-0.89	-1.67	-0.42	-2.22
M-004750-02	NM_004134	NM_004134.6	HSPA9	0.0197461	2 out of 12	-2.21216	-2.2337	-0.917523	-1.65	-0.109411	-0.58	-0.72	-0.204741	-1.93	-0.96	-0.95	-1.43
M-006750-00	NM_017567	NM_017567.4	NAGK	0.0197942	2 out of 12	0.74541	-0.995527	-2.21069	-0.06	0.172942	-0.39	-0.98	0.700277	1.44	-0.74	0.6	-2.41
M-017369-00	NM_021101	NM_021101.4	CLDN1	0.0198031	1 out of 12	1.07258	0.224435	0.435297	-3.89	0.493196	0.64	-0.02	1.08501	1.39	1.67	1.15	1.1
M-020410-00	NM_019082	NM_019082.3, NM_001257189.1	DDX56	0.0198745	2 out of 12	-0.218816	-0.456716	-1.20561	-2.21	-0.902084	-2.23	-1.6	-0.888132	-0.51	-1.05	-0.58	-0.42
M-003301-02	NM_002401	NM_203351.1, NM_002401.3	MAP3K3, LOC100128126	0.0198968	1 out of 12	-1.15927	-1.41668	0.384457	-0.42	-1.38989	-3.89	-0.7	-1.16882	0.25	-0.91	-0.55	-1.25
M-019843-00	NM_004741	NM_004741.3	NOLC1	0.0198986	2 out of 12	-0.0898604	-0.710626	-0.654209	-2.21	-1.12123	-0.61	-1.41	-0.880067	-0.21	-1.33	-2.73	-1.86
M-010576-00	NM_016041	NM_016041.3	DERL2	0.0199228	2 out of 12	-0.737511	0.00643315	-3.03895	0.33	-0.35415	-2.21	-1.5	-0.385135	-0.49	-1.62	-1.2	-1.6
M-014865-00	NM_032342	NM_032342.1	C9orf125	0.0199652	2 out of 11	-1.62446	-1.53008	-2.16212	-0.08	0.0476778	NA	-1.52	-0.466579	-1.49	-1.07	-1.76	-2.46
M-021319-00	NM_017883	NM_017883.4, NM_001166426.1, NR_029427.1	WDR13	0.0199904	1 out of 12	-0.335244	0.0961466	0.461597	-3.88	-0.0297056	0.73	-0.05	0.0282857	-1.12	0.6	NA	0.78
M-011577-00	NM_001649	NM_001649.2	SHROOM2	0.0200033	2 out of 12	-0.939332	-1.09516	-2.58087	0.18	-0.462843	0.48	-1.24	0.739981	-2.21	-0.52	-1.36	-1.23
M-011687-00	NM_002123	XM_003120274.1, XM_003120273.1, NM_001243962.1		0.0200113	2 out of 12	-1.02623	-0.388962	-1.05981	0.01	-0.274935	-0.71	-0.23	-1.49072	-2.21	-1.11	-1.78	-2.57
M-018059-00	NM_022827	NM_022827.2	SPATA20	0.020092	2 out of 12	-0.884547	-0.917172	-0.719164	0.16	-2.32423	-1.94	-0.86	0.115753	-0.46	-0.72	-2.21	-0.24
M-009604-01	NM_003173	NM_003173.2	SUV39H1	0.0201309	2 out of 12	-1.58685	-0.493201	-3.86138	-0.02	-1.21805	-0.01	0.61	-0.278775	-1.97	-0.55	-1.75	-2.2
M-030252-00	XM_378434	XR_111406.1, XR_110305.1		0.0202295	2 out of 12	-0.160161	-0.614005	-0.450066	-0.32	-2.8729	-1.14	-0.35	-2.20855	-0.64	-0.5	-1.42	-0.76
M-017211-00	NM_002789	NM_002789.4, NM_001102668.1, NM_001102667.1	PSMA4	0.0203024	2 out of 12	-2.20528	-0.824958	-3.32519	-1.09	-0.851137	-0.76	-1.29	-0.400172	-1.88	-0.93	-1.03	-0.79
M-017128-00	NM_024072	NM_024072.3, NM_001111322.1	DDX54, PXDN	0.0203105	2 out of 12	-2.20502	-2.57331	0.636443	-0.9	0.334356	-0.32	-0.82	0.244535	-0.33	-0.63	0.03	0.26
M-013619-00	NM_014522	NM_032969.3, NM_032968.3, NM_032967.2, NM_014522.1, NM_001168363.1, NM_001168362.1, NM_001168361.1, NM_001168360.1, NM_032973.1, NM_032972.1, NM_032971.1	PCDH11Y, PCDH11X	0.0203511	2 out of 12	-0.786072	-0.91633	0.0914066	-1.36	-2.20324	-2.62	-0.87	-0.605755	1.08	-1.27	-1.19	-1.31
M-004984-00	NM_005115	NM_017458.3, NM_005115.4	MVP	0.0205301	2 out of 12	-0.435207	-0.454641	-2.67884	-0.9	-1.31893	-2.2	-0.42	-0.325057	-1.63	-1.37	-1.35	-1.69
M-012689-00	NM_004884	NM_004884.3	IGDCC3	0.0205382	2 out of 12	-0.543478	-1.23355	-1.88783	-0.92	-2.50041	-2.2	-1.57	-1.49087	-1.97	-1.82	-1.89	-1.96
M-004312-02	NM_003114	NM_172218.2, NM_003114.4	SPAG1	0.0205804	2 out of 11	-1.21404	-0.577942	-2.42006	-0.42	-2.15097	NA	-1.13	-1.46132	-0.85	-1.48	-1.18	-1.58
M-017248-00	NM_138962	NM_170721.1, NM_138962.2	MSI2	0.0206457	1 out of 12	0.7377	1.64741	-0.0795278	-0.45	0.294562	0.66	0.65	-3.84029	1.51	-0.48	-0.73	-0.44
M-019255-00	NM_006984	NM_182848.3, NM_006984.4, NM_001160100.1	CLDN10	0.0206925	1 out of 12	1.95552	0.763026	1.35995	-3.84	1.24336	0.69	1.27	1.13382	0.82	1.47	0.8	-0.52
M-020525-00	NM_015629	NM_015629.3	PRPF31	0.0208197	2 out of 11	-1.32823	-1.68719	0.834505	-2.64	-0.713891	NA	-1.11	-1.29012	-2.15	0.27	-0.73	-0.91
M-031565-00	XM_377033	NM_199286.2	DPPA3	0.0208408	2 out of 12	-1.34086	-1.29731	0.711295	0.84	-2.87492	-1.11	-1.92	-1.19276	-1.85	-1.85	-0.89	-2.2
M-012808-00	NM_012235	NM_012235.2	SCAP	0.0209164	1 out of 11	0.281972	-0.442399	-0.183152	-3.76	0.775579	NA	-0.3	0.65465	-0.74	0.59	0.02	0.95
M-003307-04	NM_000633	NM_000657.2, NM_000633.2	BCL2	0.0209722	2 out of 12	-0.987249	-1.0637	-0.642802	-0.53	-2.19474	-2.82	-1.74	-0.355039	0.85	-0.98	-1.04	-1.28
M-011798-01	NM_003412	NM_003412.3	ZIC1	0.0210627	2 out of 12	-2.19104	-0.935122	-1.07718	0.2	-1.14555	-0.28	-0.69	-1.67517	-1.82	-2.44	-0.99	-0.98
M-011758-00	NM_002788	NR_038123.1, NM_152132.2, NM_002788.3	PSMA3	0.021071	2 out of 12	-2.19094	-1.28027	-2.23198	0.63	-0.333738	-0.39	-1.36	-1.32812	-1.72	-0.6	-1.07	-0.91
M-010336-00	NM_001801	NM_001801.2	CDO1	0.0211136	2 out of 12	-1.07056	-0.806167	-0.855499	-1.65	-2.14322	-3.83	0.63	1.7607	0.31	-1.24	-0.13	0.69
M-009358-00	NM_002499	NM_002499.3, NM_001172624.1, NM_001172623.1	NEO1	0.0212539	1 out of 12	-0.836631	0.991406	0.334482	-1.67	-0.551892	-0.79	-1.92	-0.869859	-0.07	-1.91	-1.53	-3.83
M-021597-00	XM_063084	NO MATCH TO REFSEQ FOUND		0.0213007	1 out of 12	0.326265	-0.340581	-0.447259	-3.82	-0.71207	-1.65	0.23	-0.65211	0.5	-0.33	0.72	-0.29
M-021431-00	NM_198078	NR_027273.1	ZNF295-AS1	0.0213474	1 out of 12	0.0181157	-0.0720389	0.0120668	-3.82	0.234667	-0.28	-0.6	-0.201607	-1.28	-0.45	-0.93	-1.21
M-006801-00	NM_001114	NM_001114.3	ADCY7	0.0215264	2 out of 12	-1.62367	-1.4087	-2.19609	0.76	1.48593	-0.02	-1.34	0.355631	-1.91	-0.82	0.35	-2.19
M-020221-00	NM_014486	NO MATCH TO REFSEQ FOUND		0.0215597	2 out of 12	-2.55713	-1.82537	-1.43839	-0.74	-0.586135	-1.49	-1.8	-1.62434	-1.95	-1.1	-1.35	-2.19
M-024964-00	XM_298045	NM_001101357.1	CCDC160	0.021568	2 out of 12	0.000652135	0.331296	-0.408684	-2.43	-0.241993	-0.85	-1.16	-1.54898	-0.71	-0.07	-1.18	-2.19
M-017470-00	NM_015956	NM_146388.1, NM_146387.1, NM_015956.2	MRPL4	0.0215812	1 out of 12	-1.37098	-0.762261	-3.80862	-0.03	0.285028	-0.89	-0.94	-0.57235	-0.15	-0.43	0.41	-0.13
M-021663-00	XM_060301	NM_001004690.1	OR2M5	0.021628	1 out of 12	1.47181	1.08852	0.731334	-3.8	0.378597	0.42	-0.04	-1.06154	1.13	-0.14	0.96	0.18
M-007937-00	NM_002190	NM_002190.2	IL17A	0.0216596	2 out of 12	0.25114	-0.928077	-0.271513	-0.76	-2.18775	-1.6	-0.9	0.957226	-1.8	-0.55	-1.24	-2.55
M-009657-01	NM_024794	NM_024794.2, NM_001142886.1	EPHX3	0.0217431	2 out of 12	0.123249	0.805524	-0.620421	-3.31	-2.18494	-0.91	-1.41	-0.869567	-0.41	-1.31	-1.95	-0.97
M-005544-01	NM_018949	NM_018949.1	UTS2R	0.0217515	2 out of 12	-0.655016	0.40066	-0.0292955	-0.2	-2.18465	-3.21	-0.34	0.192222	0.06	-0.6	-0.53	-0.52
M-025055-00	XM_372289	NR_045129.1, NR_045128.1	TXLNG2P	0.0217682	1 out of 12	-0.695525	-0.440727	0.0252944	0.12	0.382554	-0.64	-0.73	0.6133	-1.95	-3.8	-1.12	-0.79
M-003331-01	NM_005427	NM_005427.3, NM_001204192.1, NM_001204191.1, NM_001204190.1, NM_001204189.1, NM_001204188.1, NM_001204187.1, NM_001204186.1, NM_001204185.1, NM_001204184.1, NM_001126242.2, NM_001126241.2, NM_001126240.2	TP73	0.0218267	2 out of 12	-1.04752	1.05068	2.28775	-0.21	-2.18189	-3.44	-0.18	1.48611	1.18	0.53	1.01	0.77
M-003414-00	NM_005123	NM_005123.3, NM_001206993.1, NM_001206992.1, NM_001206979.1, NM_001206978.1, NM_001206977.1	NR1H4	0.0219021	2 out of 12	1.40166	0.650768	-0.171519	0.01	-2.18074	-1.81	0.4	-0.465205	-0.84	-2.65	0.15	0.7
M-027615-00	XM_377594	NO MATCH TO REFSEQ FOUND		0.0219272	2 out of 12	-1.59118	-1.3935	-1.21649	-2.18	-0.206454	-0.13	-1.21	-0.560692	-2.25	-1.67	-1.86	-1.76
M-011156-00	NM_001030	NM_001030.4	ABCG2, SIK3, RPS27, KLHL20	0.0219805	2 out of 11	-1.73967	-2.13057	-1.62062	0.88	-0.694097	NA	-1.6	-0.48604	-2.26	-0.46	-1.55	-0.39
M-003213-02	NM_001238	NM_001238.2	CCNE1	0.0220189	2 out of 11	-2.13009	-1.44605	-0.974423	-0.74	-0.395139	NA	-1.51	-1.45986	-2.64	-1.03	-0.96	-1.66
M-017310-00	NM_030643	NM_145660.1, NM_030643.3	APOL4	0.0220363	2 out of 12	0.59724	-0.742287	0.107565	-2.18	-0.558267	-3.05	-0.12	0.60143	-0.52	-0.1	0.11	-0.57
M-010199-00	NM_016518	NM_016518.2	PIPOX	0.0221204	2 out of 12	-1.16662	-0.871289	0.0466789	0.52	-2.73252	-2.18	0.33	-0.303429	-1.26	-0.59	-1.82	-1.37
M-020084-01	NM_006170	NM_006170.2, NM_001033714.1	NOP2	0.0221651	2 out of 11	-2.33057	-1.39652	-1.42441	0.42	-1.37754	NA	-2.13	-1.62646	-1.59	-0.92	-1.11	-1.08
M-009426-00	NM_003602	NM_003602.3, NM_001135211.1, NR_003602.1	FKBP6, ALK	0.0222823	1 out of 12	0.351646	0.71236	0.466021	-3.78	0.569992	0.02	1.01	-1.62923	0.24	-1.14	NA	-0.04
M-028829-00	XM_379482	NR_038889.1	LOC401320	0.0222974	2 out of 12	-1.89381	-2.37473	-0.743842	-0.11	-1.63698	-1.14	-0.54	-0.852717	-2.18	-1.15	-1.35	-1.18
M-003327-03	NM_007111	NR_026580.1, NM_007111.4	TFDP1	0.0223143	2 out of 12	-1.50504	-1.394	-3.10418	-1.02	-0.599712	-1.34	-0.91	-0.407762	-2.18	0.51	-1.11	-1.1
M-018419-00	NM_033105	NM_033105.4	DNAJC5B	0.022329	1 out of 12	1.05697	0.35774	0.919543	-3.78	1.50876	0.93	0.65	0.388766	-0.39	0.57	0.52	0.71
M-020689-00	NM_013230	NM_013230.2	TTTY14, CD24, USP25	0.0223904	2 out of 12	-1.39641	-1.352	-0.187484	0.12	-1.09358	-1.25	-1.53	-1.009	-3.52	-1.75	-2.18	-0.91
M-007834-00	NM_002990	NM_002990.4	CCL22	0.0224158	2 out of 12	-1.01205	-1.30771	1.22234	0.44	-0.779749	-0.26	0.01	-1.24334	-2.54	-0.81	-2.18	-1.76
M-010716-00	NM_019601	NM_019601.3	SUSD2	0.0224224	1 out of 12	1.09766	0.234366	-0.168687	-0.35	-0.495528	-0.89	-0.75	-1.15975	-3.78	-1.25	-0.34	0.07
M-014395-00	NM_024639	XM_003403823.1, XM_003403446.1, NM_024639.4, NM_001242799.1, NM_001242798.1, NM_001242797.1	AK309476, ZNF322	0.0224496	2 out of 12	-0.361591	-0.816134	-0.953541	1.41	-0.644617	-1.19	-1.2	-1.13405	-0.13	-2.73	-2.18	-1.81
M-030294-00	XM_378460	NO MATCH TO REFSEQ FOUND	BC037850	0.0224691	2 out of 12	-1.57482	-1.24531	-0.134868	0.06	-0.373582	-0.07	-1.06	-0.415325	-3.78	-1.7	-2	-0.92
M-011365-00	NM_002810	NR_002319.2, NM_002810.2	PSMD4, PIPSL	0.0225284	2 out of 11	-2.12903	-1.49467	-2.94877	0.46	-0.0452826	NA	-1.19	-0.332233	-0.83	-0.15	-0.89	-1.15
M-005493-00	NM_032553	NM_032553.1	GPR174	0.0225429	2 out of 12	-0.827577	-0.910495	-0.00527008	-0.41	-0.525009	-0.15	0.1	0.707616	-1.48	-0.2	-2.18	-2.18
M-013048-00	NM_022050	NR_004859.1, NR_003654.2	SCAND2	0.0225514	2 out of 12	-0.708551	-1.63484	-1.14323	0.52	0.420695	-2.49	0.85	-0.704033	-0.85	-1.69	-0.7	-2.18
M-024094-00	NM_020882	NM_020882.2	COL20A1	0.0225599	2 out of 12	-1.35289	-1.87803	-0.227789	-0.15	-1.13451	-0.97	-0.96	-0.901853	-1.48	-0.56	-2.45	-2.18
M-019118-00	NM_005386	NM_181689.1, NM_005386.2, NM_001167820.1	NNAT	0.0226278	2 out of 12	-0.392511	-0.00996051	-0.0999088	0.19	-2.17884	-0.85	0.37	1.03445	-3.43	-1.51	-1.85	NA
M-003737-00	NM_002111	NM_002111.6	HTT	0.0226363	2 out of 12	-0.828628	-0.988682	-1.67931	-0.27	-2.17865	-3.09	-0.29	-0.492743	-0.18	-0.58	0.31	-0.96
M-019985-00	NM_005760	NM_005760.2, NR_037880.1, NR_037879.1	CEBPZ	0.0227149	2 out of 11	-0.979245	-1.63485	-2.12038	-3.17	-1.54904	NA	-1.26	-0.944508	-0.44	0.05	-1.05	-0.04
M-014461-00	NM_024813	NM_024813.2	RPAP2	0.0227469	2 out of 12	-2.17574	-1.53039	-2.43664	-1.41	-1.48713	-1.24	-0.36	2.35067	1.18	2.83	1.53	2.07
M-022341-00	NM_020452	NM_020452.3, NM_001005855.1	ATP8B2	0.0227494	1 out of 12	-0.369597	0.401733	-0.169867	-3.76	-0.379151	-0.68	-0.85	-0.0199513	0.71	1.32	1.68	-0.01
M-032404-00	NM_001004348	NR_046113.1		0.022798	2 out of 12	-0.987002	-0.35124	-2.17369	0.26	-1.70338	-2.45	-1.53	-1.96508	-0.77	-1.55	-1.63	-1
M-004661-02	NM_002760	NR_028062.1, NM_005044.4	PRKY, PRKX	0.0228151	2 out of 12	-2.87132	-2.17279	-0.356566	-0.01	-1.1791	0.01	-0.78	-0.70528	-1.88	0.69	-1.32	-0.77
M-015700-00	NM_145061	NM_145061.5, NM_001166017.1	SKA3	0.0228428	1 out of 12	-1.3746	-1.53825	-1.54742	0.08	-0.136849	0.2	-1.58	-0.878953	-3.76	0.09	-0.94	-1.02
M-006755-01	NM_005793	NM_005793.3	NME6	0.0228663	2 out of 12	-0.867146	-0.639984	-0.698063	-2.28	-2.17173	-0.54	-1.04	-0.858763	-0.43	-1.98	-1.18	-0.98
M-018017-00	NM_178558	NM_178558.4, NM_001076675.2	ZNF680, ZNF626	0.0229004	2 out of 12	-2.64116	-2.17009	-0.552883	-0.1	-0.49196	0.58	0.25	-0.0383168	-0.12	-0.45	-1.08	0.33
M-006127-01	NM_018896	NR_046058.1, NR_046057.1, NR_046056.1, NR_046055.1, NR_046054.1, NM_198396.2, NM_198388.2, NM_198387.2, NM_198386.2, NM_198385.2, NM_198384.2, NM_198383.2, NM_198382.2, NM_198380.2, NM_198379.2, NM_198378.2, NM_198377.2, NM_198376.2, NM_018896.4, NM_001256361.1, NM_001256360.1, NM_001256359.1, NM_001256334.1, NM_001256333.1, NM_001256332.1, NM_001256331.1, NM_001256330.1, NM_001256329.1, NM_00125…	CACNA1G	0.0229646	2 out of 11	-0.633296	-0.000717126	0.27987	-1.2	0.533673	NA	-1.26	-0.649774	-2.12	-2.34	-1.56	-0.14
M-012319-00	NM_078628	NM_078629.3, NM_078628.1, NM_006800.3, NM_001193270.1	MSL3	0.0230201	2 out of 12	-1.22968	-1.67881	-1.57663	-0.87	-1.73405	-2.17	-0.96	-1.76591	-1.57	-2.5	-1.99	-1.01
M-021159-00	NM_018228	NM_018228.2	VRTN	0.0230372	2 out of 12	-1.04445	-1.41808	0.908448	0.85	-0.559075	-2.17	-1.11	1.90225	-2.36	0.13	-1.66	-0.77
M-031902-00	NM_015360	NM_015360.4	SKIV2L2	0.0230763	2 out of 12	-0.933936	-2.07232	-3.7534	0.42	-0.610668	-0.53	-1.55	-0.702658	-0.32	-1.07	-1.12	-1.04
M-006074-01	NM_013396	NM_013396.3	USP25	0.0231229	1 out of 12	-0.996144	-1.26092	-1.80704	-0.4	-3.75253	-1.95	-1.21	0.404064	-0.86	-0.82	-0.44	-1.02
M-031838-00	NM_198565	NM_198565.1	LRRC33	0.0231916	2 out of 12	-0.209756	-0.43766	-1.29657	-0.32	-1.60079	-1.16	-1.17	-0.335299	-2.17	-2.17	-1.25	-1.84
M-022415-00	XM_058720	NM_001080435.1, NR_026589.1	WHAMM, WHAMMP2, LOC100288615, WHAMMP3	0.0232163	1 out of 12	0.35008	-0.265615	0.564439	-0.82	-0.34777	-3.75	-0.35	0.859223	-0.35	0.04	0.4	-0.23
M-011096-00	NM_000274	NM_001171814.1, NM_000274.3	OAT	0.0232947	2 out of 12	-1.14844	-1.32507	-3.2428	-1.67	-0.873018	-0.15	-0.43	-1.1958	-0.92	-0.29	-0.71	-2.17
M-030538-00	XM_373616	NR_046110.1	AK056084, BC113052, LOC151009	0.0233033	2 out of 12	-1.90906	-1.30507	-0.808143	-0.49	-1.72434	-1.8	-1.67	-1.89841	-2.74	-0.68	-1.92	-2.17
M-006992-01	NM_016476	NM_016476.10, NM_001002249.1, NM_001002248.1, NM_001002247.1, NM_001002246.1, NM_001002245.1, NM_001002244.1	ANAPC11	0.0233205	2 out of 12	-0.952662	-1.20328	-3.46838	-0.62	-0.326897	-0.37	-1.33	-1.69078	-1.52	-0.25	-1.42	-2.17
M-004627-01	NM_002082	NM_001004106.2, NM_002082.3, NM_001004105.2	GRK6	0.0233588	2 out of 24	-0.998254	-1.16085	-1.42892	-0.67	-3.40009	-0.9	-1.18	-0.508162	-1.12	-1.34	-0.65	0.57
M-023086-00	XM_043500	NM_001017920.2	DAPL1	0.0233894	2 out of 12	-0.492802	0.219748	-1.83523	0.27	-2.16951	-2.35	-0.7	0.203977	-0.92	-0.49	0.31	-0.37
M-028393-00	XM_379317	NO MATCH TO REFSEQ FOUND		0.0234439	1 out of 11	-0.132233	-0.656256	-1.81633	-0.14	-1.31672	-3.66	-0.83	-0.242848	-0.59	NA	0.82	-0.45
M-017132-00	NM_024843	NM_024843.3, NM_001127383.1, NM_001256909.1	CYBRD1	0.0235189	2 out of 12	0.0183119	-1.18964	-2.16434	-2.27	-0.633009	0.13	0.2	0.892458	-1.07	1.29	-0.56	0.18
M-014833-00	NM_032864	NM_032864.3	PRPF38A	0.0235275	2 out of 12	-2.16431	-1.40266	-0.637161	-0.42	-0.0709981	-0.25	-1.35	-1.02212	-2.17	-1.18	-1.96	-1.83
M-007030-00	NM_020358	NM_020358.2, NM_001206626.1, NM_001195234.1, NR_028346.1	TRIM49, LOC283116, TRIM49L2, RBMS3	0.0235897	1 out of 12	-0.886305	-0.385706	-0.95822	-1.39	-0.982727	0.49	-0.32	-0.154266	-3.74	-1.6	-1.2	-0.46
M-023905-00	NM_020209	NM_020209.3	SHD, TRAPPC9	0.0236486	2 out of 12	-1.60992	-1.34918	-1.5127	0.4	-2.16129	-0.77	-1.46	-0.674491	-1.83	-1.25	-1.42	-3.03
M-007056-00	NM_023070	NM_023070.2	ZNF643	0.0236573	2 out of 12	-2.16129	-1.75656	-0.0763535	0.52	-0.525026	-0.26	-1.2	-1.45895	-2.5	-1.42	-1.73	-0.85
M-017141-00	NM_018023	NM_018023.4	YEATS2	0.0236659	2 out of 12	-1.02084	-0.63754	-2.48983	-0.59	1.43768	0.26	-0.81	-2.161	-0.3	0.88	0.72	-0.39
M-018705-00	NM_024917	NM_024917.5, NM_001167972.1, NM_001167971.1, NM_001167970.1	TRMT2B	0.02377	2 out of 12	-2.92947	-1.87676	0.689732	-2.16	-0.0788279	-0.51	0.62	-0.694678	-0.99	-0.07	-0.36	-0.13
M-019417-00	NM_024889	NM_024889.4, NM_182601.1, NM_001193435.1, NM_001193434.1	C10orf81	0.0237763	2 out of 12	-0.816881	-0.379738	-0.802139	-0.41	-0.546432	-0.31	-1.31	-1.52731	-1.78	-3.74	-1.71	-2.15
M-027344-00	NM_201400	NM_201598.2, NM_201400.2, NM_019109.4	FAM86A	0.0238047	2 out of 12	-0.160747	-0.0310062	0.562463	0.26	-2.87547	-2.16	0.46	-0.264285	0.47	-0.84	-1.55	-0.17
M-010551-00	NM_005436	NM_005436.4	CCDC6	0.023822	2 out of 12	-0.629398	-0.48187	-0.674491	0.7	-1.69243	-2.16	-0.71	-1.05561	-1.11	-1.69	-0.52	-2.47
M-004435-00	NM_005018	NM_005018.2	PDCD1	0.0239264	2 out of 12	-1.8938	-1.49264	-1.30026	-1.25	0.699895	-0.63	-0.82	-1.04943	-2.16	-0.9	-1.67	-2.65
M-014247-00	NM_023080	NM_023080.2	C8orf33	0.0239629	1 out of 12	-0.665964	-0.801122	0.830728	-0.72	-3.72669	-0.31	-0.27	-0.534237	-0.27	0.16	-0.08	0.34
M-009814-01	NM_000046	NM_198709.2, NM_000046.3	ARSB	0.0239699	2 out of 12	-0.478714	-1.24264	-1.68767	-0.88	-1.62534	-1.65	-1.83	-2.36125	0.07	-2.16	-1.55	-1.36
M-004891-01	NM_016601	NM_016601.2	KCNK9	0.0240222	2 out of 12	-0.747217	-0.572772	-2.49825	-0.46	-0.492332	0.16	-0.73	-0.96454	-1	-2.16	-1.02	-0.97
M-025989-00	NM_015447	NM_015447.3	CAMSAP1	0.0240562	1 out of 12	0.212021	1.01988	-0.627943	-3.72	1.03217	1.02	2.17	0.633633	1.11	0.79	1.21	0.81
M-003920-01	NM_003348	NM_003348.3, NM_001012989.1	UBE2NL, UBE2N	0.0241269	2 out of 12	-0.744229	0.314305	0.117758	-0.01	0.807646	0.77	-1.09	0.530729	-2.34	-1.8	-1.05	-2.16
M-027161-00	NM_005594	NR_045277.1, NM_001113203.2, NM_001113202.1, NM_199290.3	NACA, NACA2	0.0241531	2 out of 12	-2.82771	-1.00672	-2.15938	0.42	-0.666343	0.42	-1.54	-0.717241	-1.59	-0.18	-1.77	-1.12
M-006161-01	NM_019098	NM_019098.4	CNGB3	0.0242428	1 out of 12	0.535714	0.559873	0.867969	-3.71	-0.316479	1.22	1.27	0.743484	1.04	1.1	NA	1.09
M-018932-00	NM_182506	NM_182506.3	MAGEB10	0.0243456	2 out of 12	-0.51079	0.58335	0.951387	0.64	-2.15112	-2.84	-0.31	0.0610554	-0.24	-1.14	0.29	-0.45
M-008702-00	NM_002940	NM_002940.2, NM_001040876.1	ABCE1, MRDS1, OFCC1	0.0243544	2 out of 12	-2.15251	-2.15106	-1.5341	-0.53	-0.021473	-0.05	-1.27	-1.93219	-1.51	-0.23	-1.36	-0.41
M-014910-00	NM_032511	NM_032511.2	C6orf168	0.0244293	1 out of 12	1.52847	0.465353	-1.23926	0.1	-0.673964	-1.15	0.41	-1.79109	-3.7	0.03	-0.89	NA
M-019347-00	NM_194247	NM_194247.2, NR_002726.2	MAGI3, HNRNPA3, HNRNPA3P1	0.0244685	2 out of 12	-1.29914	-0.736141	0.63831	-2.15	-0.771959	-0.8	-1.29	-0.704192	-2.42	-0.76	-1.48	-1.15
M-018047-00	NM_025139	NM_025139.3	ARMC9	0.0244948	2 out of 12	-0.372982	-0.704787	0.641413	0.36	-3.69918	-2.15	-0.73	0.677114	-1.26	-1.16	-1.5	-0.95
M-014413-00	NM_024688	NM_024688.2	C10orf68	0.0245828	2 out of 12	-0.876892	-0.67931	-0.982346	-0.65	-1.31789	-2.15	-0.37	-0.185975	-0.7	-1.17	-2.18	0.19
M-004569-00	NM_001679	NM_001679.2	ATP1B3	0.0245916	2 out of 12	-0.263818	0.501588	-0.530954	0.22	-0.362757	-2.15	-0.66	-0.81466	0.41	-1.83	-2.45	-1.07
M-006876-00	NM_006098	NM_006098.4, XR_112805.2, XR_110080.2	GNB2L1	0.0246158	2 out of 11	-1.3053	-1.18859	-2.41566	-0.97	0.0964587	NA	0.75	-0.42336	-0.71	-0.22	-2.1	-0.42
M-032237-00	NM_198440	NM_198440.3, NM_001135751.1, NM_001002862.2	DERL3	0.0246624	1 out of 12	-0.742545	-0.825169	-0.0591724	0.3	-3.69395	-1.67	-0.48	-0.0737966	0.08	-1.41	-1.02	-0.19
M-004400-00	NM_022352	NM_052814.3, NM_052813.4	CARD9	0.0247768	2 out of 12	-0.344203	-0.104383	-2.56088	-0.59	-0.579714	-0.74	-0.11	-1.5145	-0.92	-1.8	-2.15	0.91
M-004830-00	NM_006662	NM_006662.2	SRCAP	0.0247856	2 out of 12	-0.877093	-1.7156	-1.56744	-1.58	-2.36506	-1.44	-1.39	-0.60403	-1.89	-0.29	-2.15	-1.43
M-003555-02	NM_002745	NM_138957.2, NM_002745.4	MAPK1	0.0248023	1 out of 12	-1.67123	-1.46693	-1.41773	-3.69	0.397528	0.11	-0.78	-1.37656	-1.74	-1.99	-1.69	-1.25
M-016559-00	NM_001762	NR_033416.1, NM_001762.3, NM_001009186.1	CCT6A, CCT6P3	0.0248298	2 out of 12	-0.590341	-0.672099	0.949767	-0.81	-0.0288572	0.11	0.41	-1.05493	-3.16	0.73	-2.15	0.07
M-011046-00	NM_000517	NM_000558.3, NM_000517.4	HBA1, HBA2	0.0248742	2 out of 11	1.78278	0.0952421	-0.796944	-2.34	-2.09789	NA	-0.97	-0.11777	0.22	-0.18	-0.36	-0.6
M-011102-00	NM_000322	NM_000322.4	PRPH2	0.0248828	2 out of 12	-0.905144	-0.354408	0.126101	-0.46	-0.98734	-1.28	-1.88	-0.315638	-1.59	-1.76	-2.16	-2.15
M-011069-00	NM_000425	NM_024003.2, NM_001143963.1, NM_000425.3	L1CAM	0.0248917	2 out of 12	-0.786715	-0.452547	0.0889249	-1.7	-0.792499	-0.82	-1.23	-0.815787	0.54	-2.16	-1.92	-2.15
M-006815-00	NM_013276	NM_013276.2	SHPK	0.0249094	2 out of 12	-3.07129	-2.14942	-1.35835	-0.6	0.452007	-0.26	-0.32	-0.935586	-0.93	0.74	0.47	-0.16
M-023107-00	XM_040149	NM_201999.1, NM_006874.2	DD413621, ELF2	0.0249182	2 out of 12	-0.403474	-0.424118	-2.14938	-1.21	-1.429	-0.6	-0.12	-2.40314	-0.48	-0.45	-0.39	-0.47
M-016103-00	NM_153260	NM_153260.2	LRRC57	0.0250334	2 out of 12	-2.14443	-1.50364	-3.02457	0.16	-1.37213	-0.17	0.47	-1.20544	-1.49	-0.75	0.03	-0.1
M-017637-00	NM_014138	NM_014138.4, NM_001242497.1, NM_001242496.1, NM_001242495.1, NM_001242494.1, NM_001242493.1, NM_001242492.1, NM_001242491.1, NM_001242490.1, NM_001242489.1, NM_001099684.1	FAM156A, FAM156B	0.0251133	2 out of 12	-1.26302	-2.14197	-2.15713	-1.02	0.564066	0.61	-1.51	-1.58772	-1.3	-0.87	0.09	-1.01
M-014262-00	NM_016481	NM_016481.3	C9orf156	0.0251222	2 out of 12	-0.688777	0.399966	-2.14164	-0.75	-2.40578	-1.98	-0.79	-1.09643	-0.34	-1.19	-1.42	-1.32
M-030125-00	XM_370684	NO MATCH TO REFSEQ FOUND		0.0252111	2 out of 12	0.0214144	-1.30342	-2.14029	-1.88	1.24738	1.51	-0.21	0.206644	-2.58	0.03	-1.09	-0.43
M-009393-00	NM_001313	NM_001313.3, NM_001014809.1	CRMP1	0.0253536	2 out of 12	1.51461	0.516522	0.0305693	-0.05	-2.68697	-2.14	-0.78	-0.25498	-0.9	-1.04	-1.1	0.9
M-029639-00	XM_378240	NR_038220.1	LOC170425	0.0253893	2 out of 12	-1.11073	-1.11921	-0.576564	0.24	-2.15601	-2.14	-0.57	-0.00942978	-1.21	-0.3	-0.6	-0.01
M-008282-00	NM_000104	NM_000104.3	CYP1B1	0.0255144	2 out of 12	-0.805218	-0.450933	-0.233529	0.06	-0.707308	-3.22	-0.62	0.411547	-2.14	-0.02	-1.48	-0.39
M-028346-00	XM_379260	NR_033931.1	LOC152742, KLF17	0.0255859	2 out of 12	-0.357245	0.241555	-1.0588	-0.43	-0.411658	-2.17	-1.09	-1.47688	-1.34	-1.18	-2.14	-1.75
M-005078-00	NM_018208	NM_018208.2	ETNK2	0.0256666	2 out of 12	0.527458	0.0316019	-0.73406	-0.94	-0.152119	-0.4	-1.15	-1.79521	-0.7	-1.52	-2.41	-2.14
M-020592-00	NM_019103	NM_019103.2, NM_001003692.1	ZMAT5	0.0256845	2 out of 12	0.192867	0.0393313	0.933199	-0.12	0.666069	-0.45	-2.2	-0.526027	-0.31	-0.19	-0.83	-2.14
M-020543-00	NM_016448	NM_016448.2	DTL	0.0257381	2 out of 11	-0.995131	-1.2928	0.629015	-0.22	-0.873884	NA	-1.55	-2.08237	-2.93	-1.05	-0.99	-0.4
M-030042-00	XM_373539	NO MATCH TO REFSEQ FOUND		0.0258281	2 out of 12	-2.13513	-1.61561	-1.75659	-1.84	-1.30169	-1.06	-1.25	-2.18408	-1.74	-1.3	-1.9	2.2
M-003697-00	NM_005672	NR_033343.1, NM_005672.4	PSCA	0.0258641	2 out of 12	-0.985875	-1.45063	-2.1338	1.08	-1.5387	-1.01	-1.24	0.418931	0.61	-1.19	-0.31	-2.53
M-020346-00	NM_017842	NM_017842.2	SLC48A1	0.0258821	2 out of 12	-1.5612	-1.27802	-2.13338	0.78	0.053028	-0.41	-0.9	-0.50589	-0.78	-0.6	-1.03	-2.39
M-011795-00	NM_003362	NM_080911.2, NM_003362.3	UNG	0.0259091	2 out of 12	-2.82389	-0.9272	-0.0705198	-1.15	-0.135399	0.07	-1.56	-2.1326	0.15	-0.96	-1.12	-0.89
M-028142-00	XM_379203	NM_001085451.1	LNP1	0.0259204	1 out of 12	-1.29293	-1.49041	0.18017	-0.62	0.050881	-0.49	1.62	-0.211544	-0.06	0.24	0.11	-3.65
M-009136-00	NM_015242	NM_015242.4, NM_001135190.1, NM_001040118.2	ARAP1	0.0259451	2 out of 12	-2.28274	-2.132	-1.96807	-0.01	0.359159	0.03	-1.32	-0.61629	-0.3	-0.74	-1.31	-0.87
M-013247-00	NM_000407	NR_037612.1, NR_037611.1, NM_000407.4	SEPT5-GP1BB, GP1BB	0.0260623	2 out of 12	0.332007	-0.797905	0.196128	-2.13	0.215379	-0.24	-0.07	-0.515249	-2.63	0.3	-0.02	-0.94
M-009219-00	NM_019885	NM_019885.2	CYP26B1	0.0260713	2 out of 12	-0.210305	-0.555848	0.396469	-2.13	-2.56351	-1.04	-1.05	-0.1886	1.16	-0.06	-0.52	-0.01
M-018639-00	NM_033051	NM_033051.3	SLC46A2	0.0260893	2 out of 12	-1.83958	-1.2408	-0.443979	-2.13	-1.78155	-1.64	-0.45	-1.29586	0.26	-2.24	-1.1	-1.57
M-032242-00	NM_198849	XR_133028.1, XR_132737.1, NM_198849.2	SIAH3, C19orf68	0.0261164	2 out of 12	-0.720175	-0.35393	0.189592	-0.67	-2.78318	-2.13	-0.54	-0.00163465	0.16	0.21	-0.39	-1.25
M-005152-01	NM_005563	NM_203401.1, NM_203399.1, NM_005563.3, NM_001145454.1	STMN1	0.0261255	2 out of 12	-0.0199086	-0.959116	0.129242	-0.54	-2.22227	-2.13	-0.4	0.960259	0.49	-1.08	-0.83	1.25
M-007727-00	XM_496631	NR_002223.3	TPRXL	0.0261526	2 out of 12	-0.299313	-0.0537569	1.35734	-0.21	-2.30248	-2.13	0.2	0.699913	-0.67	0.94	0.6	0.92
M-012417-00	NM_012141	NM_012141.2, NM_001039937.1	INTS6	0.0263735	2 out of 11	-1.26304	-1.24966	0.5352	-0.56	-2.85513	NA	-0.37	0.403573	-0.2	-1.43	-2.08	-1.24
M-018107-00	NM_173667	NM_173667.2	C5orf64	0.0264424	2 out of 12	-0.683461	-0.66605	-1.02338	-0.17	-0.763494	-0.6	-0.78	-1.22347	-2.16	-2.13	-1.89	-1.69
M-021865-00	NM_020808	NM_020808.3	SIPA1L2	0.0264514	2 out of 12	-2.33181	-0.991323	-0.707032	-0.05	-0.783625	-1.04	-1.41	-0.837443	-1.48	-1.76	-2.13	-1.27
M-030882-00	XM_378675	NR_038442.1	JUP, LOC147093	0.0265255	2 out of 12	-1.73639	-0.823699	-1.09641	-3.63	-0.367011	0.23	-0.92	-0.100595	-2.03	-0.21	-1.09	-1.76
M-016736-00	NM_152490	NM_152490.2	B3GALNT2	0.0265721	1 out of 12	0.219599	0.000963969	-0.65004	-0.54	-0.929269	-3.63	0.03	-1.07128	0.65	0.05	0.68	0.37
M-006454-00	NM_006502	NM_006502.2	POLH	0.0265969	2 out of 12	-0.0584279	-0.186731	-1.19705	-0.82	-0.508659	-0.95	-0.69	-0.877324	-0.6	-2.44	-1.79	-2.13
M-012946-00	NM_025044	NM_001080512.1	BICC1	0.0267117	1 out of 12	-0.338513	0.430257	0.287781	-0.11	1.21427	0.65	0.09	1.72162	-3.63	0.65	-0.35	-0.71
M-007847-00	NM_004244	NM_203416.3, NM_004244.5	CD163	0.0267335	2 out of 12	-0.613844	-1.54707	-0.939996	-0.6	-2.12592	-1.67	-0.49	-0.509499	-0.31	-0.69	-1.32	-2.2
M-005319-01	NM_017886	NM_017886.2	ULK4	0.0267882	2 out of 12	-0.062317	-0.766275	-2.1247	-0.71	-1.16774	-2.4	-0.06	1.42691	-0.25	-0.37	-0.1	-1.6
M-007174-00	NM_178556	NM_178556.3	TRIML1	0.0267974	2 out of 12	-2.12425	-1.74112	-1.88195	-2.43	-0.525927	0	-1.31	-0.978152	-1.87	-0.75	-0.04	-1.29
M-016378-00	NM_152453	NM_152453.2	TMCO5A	0.0268248	2 out of 12	-2.1239	-1.39289	0.709677	0.2	-2.78951	-1.92	-1.76	0.496028	-1.57	-0.41	0.67	-0.44
M-027913-00	XM_377760	NO MATCH TO REFSEQ FOUND		0.0268512	1 out of 12	-1.39698	-1.16618	-3.62584	0.31	-0.368375	0.1	-1.03	-1.29003	-0.26	-1.2	-0.85	-1.02
M-029291-00	XM_376756	NO MATCH TO REFSEQ FOUND	FAM86B1, FAM86B2	0.0268979	2 out of 12	1.69895	2.27328	-0.167017	-2.12	3.08667	3.45	-1.1	-0.225151	-2.38	-1.47	-1.66	-0.8
M-027940-00	NM_001001664	NM_001001664.2	SPOPL	0.0269908	1 out of 12	-0.944899	-0.134484	0.0244158	-0.78	-0.995482	-3.62	1.41	-0.573718	-0.55	-1.03	0.31	1.19
M-019576-00	NM_003088	NM_003088.3, XR_132832.1, XR_132528.1	FSCN1	0.0269987	2 out of 11	-1.73977	-0.694701	-1.74831	-0.92	-0.890743	NA	-2.07	-0.00510419	-2.8	-1.2	-1.25	-1.79
M-013489-00	NM_198795	NM_198795.1	TDRD1	0.0270373	1 out of 12	-0.377311	-0.352135	-0.479232	0.44	-0.728591	-0.03	-0.68	-0.466366	-3.62	-1	-1.45	-1.39
M-020508-00	NM_018651	NM_025169.1, NM_018651.2	ZNF167	0.0270838	1 out of 12	0.952123	-0.00226895	0.00419054	0.32	-0.0874615	0.77	-0.41	0.829623	-3.62	1.64	0.21	0.2
M-024272-00	XM_029101	NM_015325.1	KIAA0947	0.0271177	2 out of 12	-0.471211	-0.575384	-1.71272	-0.28	-1.588	-2.64	-1.69	-1.79138	-2.12	-1.58	-1.76	-0.92
M-009360-00	NM_004809	NM_004809.4, NM_001256677.1, NM_001256676.1, NM_001256675.1, NM_001256672.1, NM_001256674.1, NM_001256673.1	STOML1	0.0271819	2 out of 12	-1.56554	-1.62841	-1.96443	-0.04	-1.30063	-1.48	-1	0.190913	-2.12	-2.27	-1.95	-1.47
M-004577-00	NM_018406	NM_138297.4, NM_018406.6, NM_004532.5	MUC4	0.0272278	2 out of 12	-0.748549	-0.69671	-2.79592	-1.2	-1.39008	-0.28	-0.95	-1.07417	-0.98	-2.12	-1.31	-0.92
M-029907-00	XM_378300	NO MATCH TO REFSEQ FOUND		0.0272336	2 out of 11	-0.172205	-2.18149	0.163043	-0.46	-0.611338	-1.01	-1.11	-1.33274	0.13	NA	0.34	-2.07
M-032070-00	NM_207396	NM_207396.2	RNF207	0.0272646	2 out of 12	-1.72262	-1.41715	1.66566	0.3	-2.90383	-1.69	0.05	-1.83086	-1.02	-2.12	-1.17	0.02
M-014173-00	NM_022573	NM_022573.2, XM_003403496.1, XM_003119070.1, XM_002344198.3, NM_003308.3, NM_001243721.1, NM_001197242.1, NM_001164471.1, NM_001077697.2	TSPY3, TSPY1, TSPY4, TSPY8, TSPY2	0.0272698	1 out of 12	-0.704455	-0.188809	0.614874	-0.16	-3.61975	-1.74	-0.98	-1.3495	-0.55	-1.93	-1.46	-1.65
M-005427-00	NM_000025	NM_000025.2	ADRB3	0.0272922	2 out of 12	-0.915389	-0.857799	-1.29332	0.02	1.02494	0.76	-0.74	-0.758808	-2.43	-1.31	-2.12	-0.28
M-022761-00	XM_293042	NO MATCH TO REFSEQ FOUND		0.0273629	1 out of 12	-1.15475	0.189968	0.237618	-1.62	-3.61903	-1.97	-1.11	-0.29653	-1.18	-1.27	-1.67	-1.16
M-011876-00	NM_020070	NR_029395.1, NM_020070.2, NM_152855.1	IGLL1, IGLL3P, GUSBP11	0.0273683	2 out of 11	-1.90255	1.75337	-2.0683	-1.2	-1.01238	NA	-0.77	-1.0793	-1.51	-2.09	-1.83	-0.92
M-017742-00	NM_005545	NM_201526.1, NM_005545.3	ISLR	0.0274303	2 out of 12	-0.726665	-0.542729	-0.621114	0.74	-2.32055	-1.49	-1.21	-1.28357	-0.52	-1.09	-0.43	-2.12
M-019858-00	NM_004258	NM_004258.4, NM_001256111.1, NM_001256109.1, NM_001256106.1	CD101	0.027458	2 out of 12	-0.530283	-0.434687	-0.44313	-0.22	-1.76807	-2.56	-1.69	-1.57473	0.09	-0.93	0.14	-2.12
M-017754-00	NM_173846	NM_173846.4	TPPP2	0.0275318	2 out of 12	0.371978	-0.431454	-0.00218656	-0.06	-2.11821	-2.64	-0.51	-0.335158	0.25	-0.86	-1.3	-0.55
M-004575-00	NM_000359	NM_000359.2	TGM1	0.0275965	2 out of 12	-0.685835	-0.965364	-2.11633	-1.5	-1.86521	-0.44	-1.66	-0.646659	-1.21	-1.32	-2.5	-0.67
M-013926-00	NM_022074	NM_198847.2, NM_022074.3, NM_001142521.1, NM_001142520.1, NM_001142519.1	FAM111A	0.0276982	2 out of 12	-1.71906	-1.37494	-2.11314	0.09	-1.81438	-1.59	-0.6	-0.907078	0.16	-2.28	-1.16	0.75
M-009681-00	NM_152740	NM_152740.3	HIBADH	0.0277167	2 out of 12	-0.857167	0.25502	-0.450981	-1.11	-2.11213	-2.29	-0.43	0.354164	0.46	-1.17	-0.35	-0.26
M-016153-00	NM_152523	NM_152523.2, NM_001142300.1	CCNYL1	0.0277537	2 out of 12	-1.08325	-1.52362	0.385001	-0.3	-2.64119	-1.71	-0.6	-2.11054	-0.54	-0.78	0.18	-1.17
M-006739-00	NM_054111	NM_054111.4, NM_001142883.1	IP6K3	0.0277815	2 out of 12	-0.49315	-0.539444	-1.50318	-2.11	-0.128086	0.99	-0.53	0.0200243	0.48	-0.03	-0.37	-2.35
M-009085-01	NM_003560	NM_003560.2, NM_001199562.1, NM_001004426.1	PLA2G6	0.0278928	2 out of 12	1.12168	0.63558	-0.831998	-0.33	-3.0042	-2.11	0.66	1.66438	1.09	-0.54	0.11	1.24
M-019590-01	NM_002673	NM_002673.4, NM_001130082.1	PLXNB1	0.0279021	2 out of 12	-1.24395	-0.556709	-0.307033	-0.64	-2.37108	-2.11	0.21	-1.00001	0.06	-0.31	-1.7	-0.65
M-007081-00	NM_031209	NM_031209.2	QTRT1	0.0279393	2 out of 12	0.349455	-0.0383837	0.367177	-0.79	-3.01242	-2.11	-0.56	-0.280019	-1.05	-0.63	-0.46	0.03
M-003146-02	NM_004972	NM_004972.3	JAK2	0.0280136	2 out of 12	-1.30024	-2.02875	-1.25436	-0.68	-0.569551	0.01	-0.8	-0.487591	-3.59	0.01	0.28	1.93
M-017233-00	NM_005244	NM_005244.4, NM_172110.3	EYA2	0.0280372	2 out of 11	-0.531659	0.23691	-2.21234	0.71	-0.904964	NA	-0.7	-0.584875	0.08	-2.06	-0.72	-1.25
M-017949-00	NM_002728	NM_002728.4, NM_001243245.1	PRG2	0.0280415	2 out of 12	-1.01258	-1.76913	0.0922678	-0.52	-1.79657	-2.86	0.36	-0.574167	-0.98	-2.11	0.68	-1.93
M-015391-00	NM_014157	NM_014157.3, NM_001142302.1	CCDC113	0.0281346	2 out of 12	-1.46988	-1.62331	-0.643555	0.97	0.323579	-1.12	-0.83	-1.47151	-1.44	-2.65	-2.11	-0.44
M-015112-00	NM_033547	NR_027393.1, NR_027392.1, NM_033547.3	INTS4L1, INTS4L2, INTS4	0.0282092	2 out of 12	-1.05509	-2.81879	-1.83977	0.44	-1.17105	-1.77	-1.14	-1.35757	-1.17	-1.58	-2.11	-1.18
M-019344-00	NM_000307	NM_000307.3	POU3F4	0.0282372	2 out of 12	-1.00924	-1.03128	-2.5243	-1.22	-0.841115	-1.75	-1.75	-1.11396	-1.51	-1.09	1.65	-2.11
M-009455-00	NM_002397	NM_002397.4, NM_001193350.1, NM_001193349.1, NM_001193348.1, NM_001193347.1, NM_001131005.2	MEF2C	0.028246	1 out of 12	0.455172	-0.0437608	1.34773	-3.58	0.83107	1.13	0.31	-0.0759254	0.46	1.23	-0.22	-0.65
M-011343-00	NM_002522	NM_002522.3	NPTX1	0.0282759	2 out of 11	-1.01334	-0.336353	-1.86178	-0.47	-2.05934	NA	-1.49	0.691475	-2.32	-0.51	-1.26	-1.71
M-021367-01	NM_021907	NM_183361.2, NM_183360.2, NM_033148.3, NM_033147.3, NM_021907.4, NM_001256308.1, NM_001256304.1, NM_001256303.1	DTNB	0.0283961	1 out of 11	0.0113127	-0.937568	0.399439	-3.51	-0.468542	NA	0.4	0.375279	-0.31	0.72	-0.08	0.98
M-031025-00	XM_370826	NR_027019.1	LOC644669, ANKRD30BP2, ANKRD30BL	0.0284334	2 out of 12	-0.184927	-0.190089	1.06442	-0.68	-2.10762	-1.46	0.55	-0.550869	-0.63	-2.28	-0.48	0.26
M-013975-00	NM_021812	NR_026783.1	BPESC1	0.0284428	2 out of 12	-2.1074	-0.697302	0.322492	-0.67	0.499609	0.14	-1.51	-0.684219	-1.28	0.63	-0.12	-2.11
M-012248-00	NM_006233	NM_006233.4	POLR2I	0.0284615	2 out of 12	-2.53266	-2.10723	-0.256373	-0.09	-1.42972	-1.53	-1.74	-1.75534	-1.53	-1.31	-1.77	-0.98
M-029757-00	XM_378238	NR_024431.2, NR_024429.1, NR_015429.1	LOC283050	0.0284802	2 out of 12	-1.4027	-1.7633	0.634279	0.14	-2.107	-1.41	-2.29	-1.22324	-1.5	-1.05	-0.32	-1.34
M-018080-00	NM_173678	NM_173678.2, NM_001130026.2, NM_001130025.1, NR_015421.1	FAM115C, LOC154761	0.0285247	1 out of 12	-1.28098	-0.944874	-3.57513	0.05	0.605304	0.76	-0.12	-0.868086	-0.23	-0.77	-0.74	-0.34
M-019415-00	NM_182971	NM_182971.2	UNC79, COX8C, NLGN1	0.0285551	2 out of 12	1.04886	0.936638	0.531303	-0.44	-2.104	-2.36	-0.99	-0.158397	-0.96	-0.07	0.89	0.02
M-017527-00	NM_024016	NM_024016.3	HOXB8	0.028602	2 out of 12	-2.81851	-2.10295	-1.29628	-0.58	0.109031	0	-0.93	-1.29002	-1.39	-1.22	-1.44	-1.79
M-015736-00	NM_144694	NM_144694.1	ZNF570	0.0286176	1 out of 12	0.105552	0.603147	-0.389827	-3.57	-0.93371	-1.85	-0.06	-0.514718	0.94	0.84	0.31	1.38
M-023580-00	XM_057296	NM_001099678.1	LRRC58	0.0286302	2 out of 12	-1.78046	-0.625428	-2.10262	0.26	-1.48914	-0.52	-0.54	-1.60969	-0.28	-2.52	-1.19	-1.04
M-003458-00	NM_138578	NM_138578.1, NM_001191.2	BCL2L1	0.028649	2 out of 12	-1.91617	-1.16876	-0.238571	-1.53	-2.10199	0.17	-0.11	-0.918744	-2.44	-1.24	-1.18	-0.33
M-028292-00	XM_374095	NO MATCH TO REFSEQ FOUND		0.0286583	2 out of 12	-2.10169	-1.18918	-0.986167	0.6	-1.71813	-1.72	-0.61	0.254483	0.5	-2.58	-1.86	-0.43
M-019547-00	NM_003581	NM_003581.4, NM_001004722.3, NM_001004720.2	NCK2	0.028664	1 out of 12	-1.11531	-0.220249	-0.0242452	-0.12	-0.845296	-0.84	0.19	0.521857	-3.57	0.06	-1.05	-1.27
M-017660-00	NM_178530	XR_108456.1, XM_003119886.1	BC101234	0.0286771	2 out of 12	-1.40736	-1.34008	-1.38569	-0.11	-1.76099	-1.18	-1.46	-2.10098	-2.32	-1.07	-1.75	-1.56
M-030482-00	XM_373645	NR_046012.1		0.0286942	1 out of 11	-0.469646	-0.0353055	-0.053338	-3.5	-0.482073	-1.08	0.19	0.52701	0.09	NA	1.57	-0.08
M-012442-01	NM_004516	NM_153464.2, NM_017620.2, NM_012218.3, NM_004516.3, NM_001137673.1	ILF3	0.0286959	2 out of 12	0.405655	-0.729673	-1.63401	-0.57	-0.812018	0.74	-0.72	-2.10053	-1.24	-0.9	-0.72	-2.51
M-031929-00	XM_209413	NO MATCH TO REFSEQ FOUND	LOC284912	0.0287147	2 out of 12	0.437185	0.926975	0.0927557	-0.25	-2.10031	-2.69	0.18	-1.30514	0.5	0.98	-0.28	-0.78
M-009501-01	NM_002922	NM_002922.3	RGS1	0.0287805	2 out of 12	-0.883859	-0.593593	0.0876263	-2.1	-1.34257	-0.96	-1.7	-1.31245	-0.93	-1.73	-1.46	-2.83
M-032164-00	NM_207476	NO MATCH TO REFSEQ FOUND	MIRLET7BHG	0.0288275	2 out of 12	-0.933256	-1.95263	-1.57326	-0.55	-1.67725	-2.1	-1.49	-0.980647	-2.82	-0.29	-0.64	-0.89
M-008216-01	NM_003806	NM_003806.1	HRK	0.0288591	2 out of 11	-1.83958	-0.903002	0.747144	-0.2	-2.66718	NA	-0.34	-0.282777	-2.05	-0.53	-1.36	-0.92
M-007865-00	NM_000395	NM_000395.2	CSF2RB	0.0288962	1 out of 12	-0.461946	-0.184168	1.03507	-3.56	-0.222811	0.2	0.58	0.668895	0.11	0.45	0.34	1.39
M-028553-00	XM_371758	NM_007104.4	RPL10A	0.0289217	2 out of 12	-1.0667	-0.701483	-3.25369	-1.06	-1.42529	-1.6	-2.1	-1.7171	-1.94	-1.16	-0.68	-1.53
M-003282-04	NM_002467	NM_002467.4	MYC	0.0289311	2 out of 12	-1.61432	-1.74396	-2.75306	-0.03	0	-1.06	-2.1	-0.323208	-1.44	-0.4	-1.5	-0.82
M-019833-00	NM_004676	XM_003120335.1, NM_004676.2, NM_001002758.1	PRY, PRY2, RBMY1F, RBMY1E, BC062752	0.0289877	2 out of 12	-1.04359	-0.29704	-1.5545	0.84	-0.552005	-0.67	-0.73	-1.53127	-2.1	-1.42	-0.85	-2.61
M-012708-00	NM_005872	NM_005872.2	DENND2C, BCAS2	0.0289971	2 out of 12	-0.231669	-0.526054	0.156392	-0.3	-1.04653	-1.01	-0.09	-0.201011	-2.1	-0.77	-2.4	-0.69
M-019654-00	NM_002175	NM_002175.2, NM_002169.2	IFNA5, IFNA21	0.0290066	2 out of 12	-1.77578	-1.93734	-1.07674	-0.24	-0.495149	-0.98	-0.16	-0.195513	-2.1	0.18	-1.91	-2.17
M-021989-00	XM_211090	NR_046094.1	BC029479	0.0290254	2 out of 12	0.277115	0.833526	-2.20744	0.3	-1.6386	-0.85	-0.9	-0.948035	-0.22	-2.1	-0.87	0.92
M-026887-00	XM_210184	NM_001206631.1	TRIM64C	0.0291104	2 out of 12	-0.222143	-0.885534	1.53273	0.32	0.0485154	0.15	-0.84	-0.371861	-1.61	-2.18	-2.1	0.68
M-007838-00	NM_006072	NM_006072.4	CCL26	0.0292145	2 out of 12	-1.17484	-1.69025	-2.5522	0.61	-0.894284	0.22	0.04	-1.16111	-1.4	-0.53	-1.03	-2.1
M-015629-00	NM_145651	NM_145651.2, NM_001097610.2	SCGB1C1	0.0292334	2 out of 12	0.00287807	-0.220094	-0.415144	0.24	-0.446323	-0.86	-0.5	-0.178658	-2.15	-0.04	-0.16	-2.1
M-012622-00	NM_003847	NM_003847.1	PEX11A	0.0292478	2 out of 11	-0.22743	-0.25747	-1.40331	-1.75	-2.04923	NA	-0.31	-0.682502	0.37	-0.72	-0.87	-2.22
M-016807-00	NM_080675	NM_080675.3	SUN5	0.0292676	1 out of 12	0.456329	-1.10871	-0.44321	0.06	-3.547	-1.34	-0.49	-1.31575	0.94	-0.81	-1.41	0.48
M-023688-00	XM_290820	NM_018028.2	SAMD4B	0.0293092	2 out of 12	-1.74066	-0.342216	-0.592464	-0.75	-1.33306	-0.02	-0.21	-2.09957	-1.59	-1.75	-1.76	-2.36
M-028094-00	XM_374038	NM_014831.2		0.029366	2 out of 12	0.80847	-0.833228	0.51348	0.67	-2.09814	-2.16	-0.79	0.31341	0.03	-0.63	0.05	0.15
M-016578-00	NM_024873	NM_024873.5, NM_001244764.1, NM_001128843.2	TNIP3	0.0294514	2 out of 12	-2.09621	-1.24565	0.421863	0.37	0.300176	0.43	-1.18	-1.67606	-2.21	-1.26	-1.25	-1.76
M-016554-00	NM_145047	NM_206837.2, NM_145047.4	OSCP1	0.0294533	1 out of 12	-0.886334	-1.18502	-1.24138	-0.17	-0.521507	-1.13	-1.57	-1.36258	-3.54	-0.74	-0.79	1.06
M-011442-00	NM_003522	NM_003522.3	HIST1H2BF	0.0294989	2 out of 12	0.314911	0.145143	0.399125	-0.25	-2.09451	-1.66	1.23	0.0896081	-2.17	-1.12	-1.89	0.19
M-020817-00	NM_014628	NM_014628.2, NM_001003690.1	MAD2L1BP	0.0294997	1 out of 12	-0.554705	1.02728	0.582628	0.39	0.438725	0.55	-0.26	0.506351	-3.54	0.9	-0.33	-0.6
M-004613-00	NM_007174	NM_007174.2, NM_001206999.1	CIT	0.0296035	2 out of 12	-2.0906	-1.05451	-0.530686	-1.72	-0.883946	-0.53	-0.54	-0.944453	-2.39	-1.25	-1.06	-0.48
M-009049-00	NM_152414	NM_152414.4	BHLHE22	0.0296853	1 out of 12	-0.247246	-0.33297	0.508272	-3.53	1.28511	-0.01	1.17	1.04197	0.1	1.29	0.65	1.95
M-013122-00	NM_016046	NM_016046.3	EXOSC1	0.0297317	1 out of 12	-0.7046	-0.967283	-1.54885	-0.17	-1.48774	-3.53	-0.93	-1.24113	-0.55	-1.64	-1.1	-1.16
M-019773-00	NM_003441	NM_003441.2	ZNF141	0.0297464	2 out of 12	-0.248131	-0.655396	0.0668298	-1.1	-2.51507	-2.09	-0.06	-0.713494	1.07	-0.96	-0.55	-0.31
M-017480-00	NM_147197	NM_147197.2	WFDC11	0.0298036	2 out of 12	-0.434576	-0.844596	-0.513602	0.75	-0.324357	-2.09	-2.13	-0.321368	0.17	-1.03	-0.82	-0.46
M-013221-00	NM_015994	NM_015994.3	ATP6V1D	0.0298418	2 out of 12	-1.59641	-0.645797	0.0996074	-2.3	-1.28964	-2.09	0.48	0.383434	1.98	-0.58	-0.69	-1.56
M-028384-00	XM_374111	NO MATCH TO REFSEQ FOUND		0.0299354	2 out of 11	-1.13837	-0.69867	1.24978	-0.89	-1.42195	-2.74	-1.24	-0.0669614	-2.04	NA	0.54	0.37
M-029385-00	XM_374275	XM_001716173.1, XM_001716081.1		0.0299756	2 out of 12	-0.288719	-0.0626858	-0.274049	0.31	-2.35814	-1.27	-0.53	-0.897344	-2.09	-1.55	-0.9	-0.93
M-017587-00	NM_032023	NM_032023.3	RASSF4	0.0299852	2 out of 12	-0.108812	-0.544469	-3.25771	-0.18	-0.316576	0.38	-0.8	-1.00239	-2.09	-0.13	1.6	-1.91
M-019068-00	NM_015946	NM_015946.4	PELO, ITGA1	0.0300713	2 out of 12	-0.44031	-0.744057	-0.162604	-0.28	-0.496896	-1.71	-0.54	-0.811232	0.73	-2.35	-2.09	-0.57
M-007313-00	NM_005845	NM_005845.3, NM_001105515.1	ABCC4	0.0301955	1 out of 12	-1.64503	-1.37148	-3.5207	-0.62	-0.661627	-0.02	-0.3	-0.171088	-0.52	-0.05	0.12	-0.31
M-021214-00	NM_018988	NM_018988.3, NM_001242630.1, NM_001242628.1	GFOD1	0.0302055	2 out of 12	-0.452202	-0.674659	-1.86333	-0.32	-2.08999	-2.51	1.29	0.971259	0.12	1.68	0.44	0.47
M-010553-01	NM_003768	NM_003768.3	PEA15	0.0302334	2 out of 11	-0.0621906	-0.0396367	-0.357826	-2.12	1.12212	NA	1.18	-1.02038	-0.11	0.13	-2.04	0.06
M-010539-01	NM_012448	NM_012448.3	STAT5B	0.0302883	1 out of 12	0.221656	2.74331	0.0125771	-3.52	1.04344	0.54	-0.56	0.841515	-0.17	0.98	0.85	0.93
M-005833-00	NM_007272	NM_007272.2	CTRC	0.0303303	2 out of 12	-0.523156	0.217645	-1.55946	-0.83	-2.08637	-2.46	-0.7	-0.29364	-1.16	-0.56	-1.25	-1.66
M-012226-00	NM_006361	NM_006361.5	HOXB13	0.0303347	1 out of 12	-1.62549	-1.03324	0.242144	-3.52	-1.05461	-1.44	-1.29	0.333393	-0.06	-0.85	-0.73	-1.05
M-020014-00	NM_012111	NM_012111.2	AHSA1	0.030381	2 out of 12	-0.0162899	0.695663	-2.03783	-3.52	-1.25338	-1.82	-0.77	-0.399739	0.24	-1.56	-1.32	-1.33
M-005386-01	NM_031272	NM_198393.3, NM_031272.4, NM_001201457.1	TEX14	0.0303977	2 out of 12	-2.37746	-0.893943	-2.08439	-0.93	-0.745943	-0.32	-0.34	-0.787458	-1.02	-1.32	-1.94	-0.32
M-004277-00	NM_053046	NR_037791.1, NM_080732.3, NM_053046.3	EGLN2	0.0304843	2 out of 12	-0.191504	0.428253	-0.545988	0.14	-2.08118	-0.99	-1.11	-0.855641	-0.96	-2.41	-1.28	0.8
M-020063-00	NM_006685	NM_006685.3, NM_012390.3	SMR3B, SMR3A	0.0305036	2 out of 12	-2.08042	-1.26902	-0.210846	0.81	-1.31046	-1.1	-0.76	-0.465189	-0.83	-0.27	-1.07	-2.27
M-011643-00	NM_001940	NM_001940.3, NM_001007026.1	ATN1	0.0305421	2 out of 12	-0.675856	-0.674491	-0.982934	-2.08	-1.58248	-0.33	-1.04	-0.207769	-0.37	-0.67	-0.77	-2.88
M-029251-00	XM_378044	XM_003403538.1, XM_003403537.1, XM_003403535.1, NM_032450.2, XM_932037.4, NM_001099281.1, NM_001099280.1	HEATR7A	0.0305679	2 out of 11	-1.53137	-1.10681	-2.03625	0.89	-1.22217	-1.59	-1.57	NA	-1.17	-1.7	-1.74	-2.1
M-013622-00	NM_030967	NM_030967.2	KRTAP1-1	0.0307835	2 out of 12	-0.516188	-1.92067	-2.30955	-0.24	-1.44321	-2.08	-0.29	-0.680506	-1.18	0.44	0.38	-1.79
M-031474-00	XM_371469	NR_036498.1	LOC388906	0.0307931	2 out of 12	-0.140468	-0.276678	1.78909	0.3	-2.1971	-2.08	1.27	0.879474	1.04	1.58	0.42	-0.64
M-031907-00	XM_371644	NM_205853.3, NM_001198974.2	MUSTN1, TMEM110-MUSTN1	0.0308909	2 out of 12	-1.29186	-0.22815	-3.51198	-0.49	-0.897503	-1.07	-1.37	-0.686999	-2.05	-1.68	-0.97	-1.24
M-011575-00	NM_001646	NR_037932.1, NM_001646.2	APOC4	0.030919	2 out of 12	-0.529866	-1.54651	0.389858	-2.93	-0.926007	-1.65	-0.94	0.0675197	-2.08	-1.09	-1.13	-0.65
M-005925-00	NM_033029	NR_026787.1, NR_026786.1, NM_033029.3, NM_001136049.2	LMLN	0.0309384	2 out of 12	-0.403421	-1.06479	-0.355632	-2.29	-0.461177	0.22	-0.46	-1.08841	-2.08	-1.1	-1.6	-0.91
M-004433-00	NM_016459	NM_016459.3	MZB1	0.0310062	2 out of 12	-2.35279	-1.21371	-0.138237	-0.63	-1.74189	-1.53	0.32	0.200992	-0.18	-2.08	-1.56	NA
M-005641-00	NM_000870	NM_199453.3, NM_001040173.2, NM_001040172.2, NM_001040169.2, NM_000870.5	HTR4	0.0310742	2 out of 12	-1.33026	-0.990721	-0.0660915	-0.65	-2.59471	-1.93	-0.36	0.0222775	-0.83	-2.08	-1.36	-1.35
M-006474-00	NM_022449	NM_022449.3, NR_033308.1	RAB17	0.0310991	2 out of 11	-0.802508	-0.535358	-0.159271	-2.69	-0.144889	NA	-1.39	0.218248	-2.03	0.04	-1.92	-1.08
M-016648-00	NM_021938	NR_033342.1, NM_021938.3, NM_001172673.1	CELF5	0.031181	2 out of 12	0.471859	-1.33925	-1.31109	0.18	-1.11692	-0.84	-1.69	-1.12844	-2.72	-0.97	-2.08	-1.12
M-010453-00	NM_005195	NM_005195.3	CEBPD	0.0311907	2 out of 12	-1.06034	-1.46518	-1.68703	-0.68	-1.32674	-1.16	-1.34	-0.300995	-2.18	-0.61	-1.97	-2.08
M-005432-00	NM_000054	NR_027419.1, NM_001146151.1, NM_000054.4	AVPR2	0.0312296	2 out of 12	-1.13597	-1.51001	-1.18538	-2.14	-0.237512	-1.27	-1.69	-1.54226	-0.66	-1.01	-1.85	-2.08
M-012211-00	NM_006366	NM_006366.2	CAP2, FOXN3	0.031308	1 out of 12	-0.746202	-0.232374	-1.18436	-3.5	0.91445	1.1	-0.19	0.161983	-0.03	-0.36	-1.23	0.49
M-027881-00	XM_372926	NO MATCH TO REFSEQ FOUND	RSRC1	0.0313465	2 out of 12	-1.24286	-1.09843	-2.07883	-1.58	-1.96451	-1.73	-1.98	-1.33214	-2.79	-1.3	-1.29	-1.85
M-012739-00	NM_006335	NM_006335.2	TIMM17A	0.031366	2 out of 12	-1.10877	-0.952105	-2.07788	-0.72	-0.831126	-2.2	-0.56	-0.522496	-1.94	-0.7	-0.74	-0.73
M-019782-00	NM_004494	NM_004494.2, NM_001126051.1, NM_001126050.1	HDGF	0.0313757	2 out of 12	-2.07766	-1.16308	-1.39146	0.14	-2.1256	-1.11	0.13	0.523999	-0.45	-1.22	-1.55	-1.01
M-007842-00	NM_021006	NO MATCH TO REFSEQ FOUND	CCL3L3, CCL3L1, TBC1D3G, CCL3	0.031444	2 out of 12	-1.76863	-1.37344	-0.608049	-0.71	-2.07547	0.16	0.37	0.425354	0.13	-0.14	0.38	-2.09
M-014310-00	NM_024111	NM_024111.3, NM_001142776.1	CHAC1	0.0315318	2 out of 12	-1.5991	-1.83998	-2.07281	-0.33	0.071051	0.29	-1.42	-1.01072	-2.25	-0.76	0.32	-1.39
M-017724-00	NM_002091	NM_002091.3, NM_001012513.1, NM_001012512.1	GRP	0.0315396	1 out of 12	-1.71331	-1.76274	-1.81452	0.08	-1.37487	-1.59	-0.16	-0.948132	-0.76	-1.3	-1.96	-3.5
M-015963-00	NM_153453	NM_182645.2, NM_153453.1	VGLL2	0.0315416	2 out of 12	-2.07243	-0.90427	-0.356323	0.14	-0.601573	-1.9	-1.38	-0.780006	-1.81	-2.67	-1.98	-1.42
M-015046-00	NM_032916	NR_003494.1, NM_001137610.1, NM_001083537.1, NR_024254.1, NR_024252.1, NR_024251.1, NR_024250.1, NR_024249.1	FAM86B1, FAM86B2, LOC100125556, DQ587039, FAM86C2P, FAM86HP, FAM86FP	0.0315513	2 out of 12	0.244412	-1.65404	-2.07239	-0.61	-1.81333	-1.15	-0.75	-0.269321	-3.35	-1.13	-1.94	-0.96
M-014291-00	NM_024075	NM_024075.3, NM_001077446.2	TSEN34	0.0316295	2 out of 12	-1.0532	-1.74344	-2.0713	-0.72	-0.946439	-0.03	-1.99	-0.725066	-1.62	-1.55	-0.64	-2.24
M-015287-00	NM_080875	NR_033183.1, NM_080875.2, NM_001170689.1, NM_001170688.1, NM_001170687.1, NM_001170686.1	MIB2	0.0316687	2 out of 12	-1.05382	-0.112908	-0.162906	0.22	-2.07047	-2.19	0.09	-0.454537	0.81	1.41	1.68	-0.5
M-015015-00	NM_032837	NM_032837.2, NM_001098832.1	FAM104A	0.0317248	1 out of 12	-0.57906	-0.322466	-3.4951	-0.59	0.218635	0.08	-0.82	-0.170066	-0.62	-0.4	-0.68	-0.74
M-003819-00	NM_080618	NM_080618.2	CTCFL, LRRIQ3	0.0317764	2 out of 12	-0.0188132	1.14961	1.40386	-2.07	-1.17009	-2.37	-0.06	0.0846913	0.71	-0.13	0.14	-0.21
M-006379-00	NM_006791	NM_206839.1, NM_006791.2	MORF4L1, LRP6	0.0317862	2 out of 12	-1.04795	-1.20646	0.219042	0.18	-2.16398	-2.07	-0.11	-0.928962	-1.95	-0.97	-1.09	-1.93
M-003473-01	NM_001278	NM_001278.3	CHUK	0.031796	2 out of 12	-1.19799	-0.777309	0.986651	-2.18	-0.956004	-2.07	0.59	0.335143	-1.72	-0.42	-0.15	0.83
M-018752-00	NM_145316	NM_145316.3, NM_001162900.1	TMEM217	0.0318637	2 out of 12	-0.876192	-0.478875	-0.289234	-1.16	-0.521725	-0.95	-1.34	-0.488426	-3.49	-1.17	-1.23	-2
M-013088-00	NM_001492	NM_021267.3, NM_001492.4	CERS1	0.0319333	2 out of 12	-0.567863	-1.45437	-0.437521	0.18	-0.687342	-1.2	-1.47	-0.868797	-2.07	-0.92	-1.41	-2.86
M-020474-00	NM_014904	NM_014904.2	RAB11FIP2	0.0320026	1 out of 12	-0.1174	-0.01586	-3.48783	0.01	1.05849	0.11	-1.25	-0.674491	-1.99	-1.11	-0.42	-0.79
M-023046-00	XM_085689	NM_001002914.2	KCTD11	0.0320217	2 out of 12	-1.79723	-1.2665	-1.22556	-1.13	-1.79675	-1.06	-1.01	-1.1676	0.04	-2.07	-2.1	-0.71
M-017519-00	NM_148959	NM_148959.3	EXOC2, HUS1B	0.0320287	2 out of 11	-0.481849	-0.0541859	-0.852016	-0.18	-0.913428	NA	-0.9	-1.66386	-2.02	-0.07	-0.86	-2.17
M-016137-00	NM_020231	NR_024265.1, NM_152305.2	POGLUT1	0.0321299	2 out of 12	0.469519	-0.410018	-0.522278	0.73	0.0867251	-0.13	-1.16	-1.78888	0.85	-2.54	-2.07	-1.83
M-031262-00	NM_181621	NM_181621.3	KRTAP13-2, ARHGEF12	0.0321791	2 out of 12	-1.41095	-1.88138	-1.62501	-0.12	-1.6106	-1.48	-1.95	-0.806135	-1.38	-2.12	-1.88	-2.07
M-021235-00	NM_018965	NM_018965.2	TREM2	0.0322284	2 out of 12	-1.47875	-1.87768	0.162021	-1.51	0.913371	-2.08	-0.37	0.140838	-1.28	-0.66	-1.2	-2.07
M-015236-00	NM_080604	NR_027394.1, NM_080604.2, NM_001146020.1, NM_001146019.1, NM_001146018.1, NM_001146017.1, NM_001146016.1	TJAP1	0.0322579	2 out of 12	-0.43932	-0.730818	-0.859612	-0.57	-1.38946	-2.36	-0.99	-0.614952	-1.52	-0.61	-0.52	-2.07
M-027839-00	XM_371492	NO MATCH TO REFSEQ FOUND	RNU5F-1, IARS2	0.0322804	1 out of 12	0.129793	1.59734	-1.33175	-3.48	1.44237	0.86	-0.17	-1.61656	0.14	-1.07	-0.94	-0.74
M-027331-00	NM_198534	NM_198534.2	C19orf45	0.032308	2 out of 11	-1.26606	-0.816712	-1.07109	0	-1.31652	-0.07	-1.58	NA	-2.84	-1.63	-2.02	-1.37
M-009410-00	NM_001617	NM_017488.3, NM_001617.3, NM_001185054.1, NM_017482.3, NM_001185055.1	ADD2	0.0323467	2 out of 12	0.731035	0.349198	-1.55241	0.12	-2.06781	-2.24	-0.73	2.02019	0.56	0.14	0.39	-0.02
M-006840-00	NM_005312	NM_198679.1, NM_005312.2	RAPGEF1	0.032406	2 out of 12	1.28309	1.60866	-0.702224	-1.07	-2.06547	-3.02	-0.33	0.117302	0.4	-0.81	0.93	-0.77
M-016432-00	NM_152655	NM_199126.1, NM_152655.2, NM_152279.3	ZNF585A, ZNF585B	0.0324257	2 out of 12	-2.0653	-1.82965	0.234945	-1.72	0.322427	0.69	-0.5	-0.561017	-2.13	0.4	-1.71	0.09
M-022067-01	NM_020816	NM_020816.2, NM_001122819.1	KIF17	0.0324455	2 out of 12	-2.06491	-2.07944	0.509207	-1.51	0.577772	0.56	-0.9	-1.66696	-0.64	-0.7	-0.56	-0.25
M-014258-00	NM_023939	NR_026052.1	MGC2752	0.0324652	2 out of 12	-0.694819	-1.07888	1.22528	-0.05	-2.06482	-2.41	-0.85	-0.475424	-0.74	-1.14	-1.78	-0.03
M-006575-00	NM_006961	NM_006961.3	ZNF23, ZNF19	0.0324655	1 out of 12	0.563237	0.541272	-0.266967	0.3	-1.42596	-0.64	-0.71	-0.775458	0.8	-0.96	-0.73	-3.48
M-008791-00	NM_006637	NM_006637.1	OR5I1	0.0326632	2 out of 12	0.324365	0.641018	-2.16547	-2.06	0.427223	-0.11	-0.9	-0.26976	-0.67	-0.53	-0.65	-0.35
M-011418-00	NM_003353	NM_003353.2	UCN	0.032679	2 out of 11	-1.56872	-2.01273	-2.08467	0.46	-0.0301459	-1.44	NA	-1.17293	-1.78	-0.58	-1.42	-0.88
M-015076-00	NM_033178	NM_033178.2, NM_012147.3, NM_001177376.1, NM_001164467.1, NM_001127389.1, NM_001127388.1, NM_001127387.1, NM_001127386.1	DUX4L3, DUX2, DUX4L4	0.0326968	1 out of 12	0.491529	-0.0861426	0.818648	-3.47	0.383257	1.36	1.12	0.30175	0.17	1.07	0.03	0.95
M-005469-01	NM_001841	NM_001841.2	CNR2	0.0327822	2 out of 12	-0.91517	-0.809392	0.451049	-2.06	0.287465	-0.47	-0.22	-0.511891	-0.28	-0.56	-0.92	-2.19
M-013521-00	NM_031964	NM_031964.1	KRTAP17-1	0.0328517	2 out of 12	0.281431	0.875765	0.873233	1.25	-3.40601	-2.06	-0.44	-0.11981	-0.11	-0.18	-1.03	-1.16
M-009242-00	NM_005452	NM_005452.5, NM_001164267.1	WDR46	0.032951	2 out of 12	-1.49783	-1.49586	0.088484	-3.07	-0.541867	-0.31	-2.06	-0.731452	-1.33	-0.39	-0.29	-1.23
M-024996-00	XM_210501	NO MATCH TO REFSEQ FOUND		0.0329862	1 out of 11	-1.18997	-1.26375	-1.22264	-3.39	0.320644	0.38	-0.79	-0.785933	-0.55	NA	-0.92	1.22
M-023135-00	XM_051221	NM_030623.3, NM_001142644.1	SPHKAP	0.0330306	2 out of 12	-1.5976	-1.07934	-1.83702	0.73	-0.690685	-0.95	-1.27	-0.53977	-2.06	-2.6	-1.36	-0.95
M-003958-00	NM_004273	NM_004273.4	ANAPC16, CHST3	0.0331402	2 out of 12	-0.401404	-0.71873	-1.13477	-0.94	-0.567452	-0.45	-1.85	1.03451	-1.75	-2.06	-1.62	-2.87
M-013133-00	NM_021128	NM_021128.4	POLR2L	0.0331502	2 out of 12	-2.59322	-1.33363	-0.471047	0.45	-0.322796	-0.23	-0.78	-1.39728	-1.76	-0.98	-2.06	0.36
M-011091-00	NM_000266	NM_000266.3	NDP	0.0331801	2 out of 12	0.714006	-1.65244	0.602555	-1.19	-2.25044	-0.85	-1.31	-0.273349	-1.28	-1.88	-2.06	-1.28
M-030308-00	XM_370767	NM_001024674.2	LIN52	0.0332499	2 out of 12	-1.2869	-1.55767	-0.757229	-0.19	-1.66196	-2.43	-0.76	-0.782142	-0.26	-1.22	-2.06	-0.28
M-017712-00	NM_012335	NM_012335.3	MYO1F	0.0332519	1 out of 12	-0.189349	-0.121307	0.11261	-3.45	0.619568	0.12	0.28	0.354601	-0.03	1.18	0.56	0.07
M-032186-00	NM_207499	NM_207499.2, NM_001013732.3	C6orf138	0.0332899	2 out of 12	-1.5299	-0.0295627	-1.13013	0.34	-2.17686	-1.38	0.33	-0.683021	-1.1	-0.45	-0.66	-2.06
M-010167-00	NM_031274	NM_031274.3	TEX13A	0.0332981	1 out of 12	-0.555639	-1.14951	0.69679	-3.45	-0.401414	-1.2	0.41	-1.06427	0.78	1.3	0.17	0.5
M-022737-00	XM_292957	NO MATCH TO REFSEQ FOUND		0.0333398	2 out of 12	-1.26797	-1.79745	-1.7636	-0.77	-0.8749	-0.86	-1.19	-1.77046	-2.24	-0.59	-1.8	-2.06
M-027210-00	NM_198446	NM_198446.2, NM_001142726.1	C1orf122	0.0333444	1 out of 12	1.5168	-0.147685	0.244937	-3.45	-1.09676	-1.17	0.21	1.07304	-0.06	0.86	0.68	0.44
M-022759-00	XM_290345	NM_003754.2	EIF3F	0.0333498	2 out of 12	-2.09629	-1.83926	-0.705538	-1.31	-0.787825	-0.04	-1.34	-1.29797	-1.49	-0.38	-0.95	-2.06
M-016742-00	NM_144974	NM_144974.3	CCDC122	0.0334102	1 out of 11	-1.33555	-1.18837	-3.38494	0.71	-0.649431	-0.48	-0.4	NA	-1.71	-1.85	-1.8	-1.3
M-028622-00	XM_379386	NR_027116.1, NR_027115.2	LOC285768	0.0334798	2 out of 12	-2.85787	-2.05777	0.00655953	-1.86	-0.649902	-1.21	0.73	-1.6708	0.4	-0.21	0.28	0.2
M-022166-00	XM_048825	NM_201628.2, NM_015209.2, NM_001018001.2, NM_001018000.3, NM_001017999.2	KAZN	0.0335374	1 out of 11	-0.715246	-0.58327	0.776501	-3.38	0.900151	NA	-0.16	-1.03397	-0.47	-0.57	0.1	0.66
M-010397-00	NM_020414	NM_020414.3	DDX24	0.03358	2 out of 12	-2.05544	-1.55739	-2.13968	-1.05	0.200561	0.49	-1.33	-0.28998	-1.39	-0.31	0.01	0.7
M-005207-01	NM_002823	NM_002823.4, NM_001099285.1, XR_133553.1, XM_001126659.4, NR_028350.1	LOC441454, PTMA	0.0336221	1 out of 11	-1.20973	-0.959274	-0.725678	0.75	-1.57047	NA	-0.97	-1.46751	-3.38	-0.49	-1.8	-1.63
M-003497-02	NM_006037	NM_006037.3	HDAC4	0.0337104	2 out of 12	0.180193	0.335908	2.39013	-2.72	-2.05149	-1.29	-0.92	-0.154127	1.11	-0.73	-0.26	-0.3
M-011340-01	NM_002480	NM_002480.2, NM_001244992.1, NM_001244990.1, NM_001143886.1, NM_001143885.1	PPP1R12A	0.0337204	2 out of 12	-2.05135	-1.09033	-2.50343	-0.65	-0.111092	-1.34	-0.61	-1.89906	-1.22	-0.65	-1.14	-1.03
M-029154-00	XM_379958	NR_027466.1, NM_198495.2, NM_178561.4, NM_001145659.1, NM_001008747.1	CTAGE4, CTAGE15P, LOC728377, CBRC7TM_40, CTAGE9, FAM115C, LOC154761, CTAGE6P, CTAGE11P	0.0338529	1 out of 12	0.528382	-0.102898	0.176199	0.01	-3.44432	-0.99	-0.97	0.346044	-0.83	-0.97	0.09	-0.52
M-029236-00	XM_373246	NO MATCH TO REFSEQ FOUND		0.0339214	2 out of 12	-0.614399	-0.00435291	-3.19547	0.52	-1.24217	-2.05	-1.41	-1.809	0.57	-0.76	-0.19	0.2
M-026134-00	XM_072554	NM_001164310.1, NM_001099951.2	FAM166B	0.0339453	1 out of 12	-0.617331	0.846492	-0.474959	-3.44	-0.449887	0.39	-0.82	0.925721	1.95	0.98	0.99	1.15
M-012582-00	NM_001547	NM_001547.4	IFIT2	0.0339494	2 out of 11	-1.0431	-0.775055	-1.8332	-2	-0.192539	NA	-0.31	-0.994634	-0.5	-1.45	-1.34	-2.28
M-005146-00	NM_002434	NM_002434.2, NM_001015054.1, NM_001015052.1	MPG	0.0339516	2 out of 12	-2.69171	-0.772163	-1.29752	-0.94	-1.6776	-2.05	-0.89	-0.405705	-1.49	-0.83	-0.68	-1.92
M-017916-00	NM_174937	NM_174937.3	TCERG1L	0.0339915	1 out of 12	-0.762057	1.30325	0.708153	-3.44	0.691548	0.61	-0.1	0.722441	0.6	1.76	0.54	0.4
M-005060-00	NM_024591	NM_024591.4	CHMP6	0.0339919	2 out of 12	1.13562	0.341112	2.28298	0.62	-2.50135	-2.05	-1.73	-0.484013	-0.24	-0.45	-0.89	-0.87
M-006513-01	NM_002420	NM_002420.5, NM_001252024.1, NM_001252020.1	TRPM1	0.0340035	1 out of 11	-1.1634	-0.349102	-1.80382	-3.37	1.43773	NA	-0.73	0.171609	-0.21	0.74	-0.31	-1.76
M-015437-00	NM_022780	NR_026846.1, NM_022780.3	RMND5A, LOC285074	0.0340221	2 out of 12	-1.55665	-0.428824	-0.987767	-0.75	-2.07554	-1.03	-2.05	-0.646606	-1.3	-0.46	0.17	-1.14
M-017419-00	NM_173160	NM_173160.2, NM_001184963.1	FXYD4	0.0340377	1 out of 12	1.10092	1.82589	0.679968	-3.44	-1.21783	-0.4	1.16	0.524763	0.21	2.24	1.82	1.15
M-025934-00	XM_051271	NO MATCH TO REFSEQ FOUND	SLC9A9	0.0340826	2 out of 12	-1.28386	-0.492851	-0.508488	-0.13	-2.80094	-1.91	-0.9	-0.378029	-2.05	-1.31	-1.51	-1.35
M-021359-00	NM_006994	NM_197974.2, NM_007047.3, NM_006994.4, NM_001242803.1, NM_001197249.1, NM_001197248.1, NM_001197247.1, NM_001197246.1	BTN3A2, BTN3A3	0.0340839	1 out of 12	-0.0884892	-0.135403	0.201118	0.09	-1.669	-3.44	-0.48	-0.210951	-0.71	-0.76	-1.24	-1.84
M-006751-00	NM_025233	NM_025233.5, NM_001042532.2, NM_001042531.1, NM_001042530.1, NM_001042529.1	COASY	0.0341229	2 out of 12	-1.10165	-1.48019	-0.921605	-0.14	-0.884596	-0.41	-0.67	0.161562	-2.05	-1.43	-2.59	-0.75
M-029625-00	XM_374803	NO MATCH TO REFSEQ FOUND	MAPK8, COL4A5, C3orf58, CFH, CFHR4	0.0341301	1 out of 12	0.468451	0.0776669	-1.02528	0.09	-1.51653	-3.44	1.08	0.636011	0.36	-0.99	0.14	0.02
M-026011-00	XM_016113	NR_026667.1, NM_001204091.1, NM_001203245.2, NM_001202470.2, NM_001014.4	TUFT1, MACROD2, RPS10P7, RPS10-NUDT3, RPS10, AMBRA1	0.0341532	2 out of 12	-0.958446	-1.42557	-1.96568	-1.72	-1.70488	-0.64	-1.83	-0.390287	-2.57	-2.05	-1.92	-1.49
M-021103-00	XM_378199	NO MATCH TO REFSEQ FOUND	FAM102A, IL1RAPL2, TMEM132B, BTBD9, TEX11, C18orf34, SLC44A5, STAU2, NEDD4, N4BP1	0.0342037	2 out of 12	-1.75335	-1.33763	-1.79651	0.16	-1.1058	-0.64	-1.34	-1.48896	-1.91	-2.05	-1.54	-3.23
M-022235-00	XM_113825	NM_001145112.1	PATL2	0.0342137	2 out of 12	-1.38165	-0.376126	-0.0935459	-1.39	-2.54096	-1.57	-1.31	-1.41712	-0.63	-1.59	-2.05	-1.2
M-017589-00	NM_172005	NM_172005.1	WFDC13	0.0342446	2 out of 11	-1.01924	-1.32614	-0.405236	-1.8	-3.08543	-1.67	-0.69	NA	-2	-1.15	-1.5	-0.2
M-011043-00	NM_000168	NM_000168.5	GLI3	0.0342744	2 out of 12	1.38488	0.452334	-2.21544	-0.48	1.14801	1.33	0.52	-0.138945	-0.44	-0.4	-2.05	-1.08
M-025277-00	NM_025154	NM_025154.5, NM_001171946.1, NM_001171945.1, NM_001171944.1, NM_001130965.2	SUN1	0.0343148	2 out of 12	-0.0697977	-0.437889	-0.550612	0.55	0.496371	-0.38	-0.16	-1.42061	-3.06	-0.7	-2.05	-1.15
M-019352-00	NM_018956	NM_018956.3	C9orf9	0.0343149	2 out of 12	0.481847	-0.627746	-1.66311	-0.38	-3.43053	-2	-0.91	1.76022	-0.24	-1.38	0.01	-0.12
M-023648-00	XM_049237	NM_015302.1	HAUS5	0.0343249	2 out of 12	-1.817	-1.40817	-0.802936	-1.51	-1.42731	-1.31	-1.47	-1.23746	-2.72	-0.7	-2.05	-0.5
M-009215-00	NM_000786	NM_001146152.1, NM_000786.3	SASH1, CYP51A1	0.0343552	2 out of 12	-1.08068	-0.541515	0.153491	0.56	-1.61066	-1.29	-0.98	-1.03264	-0.31	-2.64	-1.06	-2.05
M-013076-00	NM_021920	NM_021920.2	SCT	0.0344073	1 out of 12	0.0203104	0.458533	0.460554	-0.16	-1.70365	-3.43	-0.63	0.0733959	-0.68	0.27	0.53	0.42
M-015992-00	NM_152316	NM_152316.1	C11orf46	0.0345781	2 out of 12	0.196035	0.773386	-0.578067	-3.14	-2.04784	-1.05	0.19	0.649156	0.65	0.12	0.19	0.4
M-003585-01	NM_033141	NM_033141.2	MAP3K9	0.0346844	1 out of 12	-1.38268	-0.60174	-1.57654	-1.07	-1.72064	-1.05	-1.38	-1.79616	-3.42	-1.06	-1.66	-0.95
M-021062-00	NM_019596	NM_019596.5, NM_001162496.2, NM_001162495.2	C21orf62	0.0347306	1 out of 12	-0.73487	0.208509	0.520665	0.52	-3.41479	-1.03	-0.42	-1.48236	-1.3	-1.59	-1.89	0.4
M-014470-00	NM_024826	NM_001039580.1	MAP9	0.0347768	1 out of 12	-0.0403924	1.1166	0.476986	-3.41	0.575845	-0.16	0.63	1.23499	1.06	1.41	1.21	1.49
M-016759-00	NM_153252	NM_153252.4	BRWD3	0.0348229	1 out of 12	-0.826718	-0.135479	0.69361	-3.41	-1.95016	-0.21	1.4	-0.0901881	1.77	-0.95	0.98	-0.63
M-012358-01	NM_007027	NM_007027.3	TOPBP1	0.034893	2 out of 12	-2.04293	-1.86093	-1.45496	-2.84	-0.684002	-0.53	-1.44	-1.16475	-0.61	0.27	-1.19	-0.49
M-016980-00	NM_152750	NM_152750.4	CDHR3	0.0349153	1 out of 12	-1.11954	-1.19196	-0.258192	-1.37	-1.92085	-3.41	-0.98	0.208304	0.29	-0.08	-0.58	0.06
M-018237-00	NM_178867	NM_213649.1	SFXN4	0.0349614	2 out of 12	0.453611	-0.261275	-0.958592	0.31	0.219726	-3.41	-0.21	0.259565	-0.06	-0.24	-2	-0.63
M-032398-00	NM_001004341	NM_001004341.2	ETV3L	0.0349745	2 out of 12	0.759713	-2.04127	-0.0973337	-0.13	-0.96851	-1.62	-0.63	-0.314206	-2.45	-1.5	-1.76	-0.02
M-006759-00	NM_018216	NM_018216.1	PANK4	0.0350765	2 out of 12	-1.71168	-1.08245	-0.736808	-2.04	-0.966889	-0.69	-0.09	-1.26521	-0.9	-0.23	-1.84	-2.1
M-019599-00	NM_002519	NM_002519.2	NPAT	0.0352705	2 out of 12	0.350288	-0.0580365	-0.688999	-1.23	-0.418701	-2.04	-0.05	-0.854262	-2.98	-1.74	-0.66	-0.08
M-021020-00	NM_014772	NM_014772.2, NM_001142397.1	CTIF	0.0352807	2 out of 12	-0.416068	-0.650614	-0.836002	-0.6	-1.50681	-2.04	-1.48	-2.28999	-1.15	-0.16	-0.99	-1.16
M-028936-00	XM_371953	NO MATCH TO REFSEQ FOUND		0.035383	2 out of 12	-0.188049	0.997109	0.241696	0.07	-1.30262	-0.18	-1.56	-1.67075	-2.04	-2.51	-1.19	-1.23
M-016486-00	NM_018109	NM_018109.3	MTPAP	0.0355153	1 out of 12	1.31065	NA	0.976505	0.41	0.363029	0.98	1.24	0.613658	-3.4	1.64	1.67	-0.02
M-031810-00	XM_379887	NM_001161528.1	CYP51A1, LRRD1	0.03557	1 out of 11	0.247938	0.724937	0.0380772	-3.34	-1.56145	-1.32	1	1.5537	1.19	NA	0.19	-0.02
M-018189-00	NM_031954	NM_031954.3	KCTD10	0.0356291	2 out of 12	-0.971957	-0.876324	-2.19076	-1.01	-0.39717	-1.88	-1.15	-1.09609	0.7	-0.66	-2.04	-0.94
M-018875-00	NM_182604	NM_001145004.1, NM_001001413.3	GOLGA6L1, GOLGA6L6	0.0356907	2 out of 12	1.54059	0.849135	-1.49849	-0.6	-2.17935	-1.4	-0.12	1.0501	-0.24	-0.94	-2.04	-0.08
M-030119-00	XM_378340	NO MATCH TO REFSEQ FOUND		0.0357112	2 out of 12	-1.76322	-0.867427	-3.20394	-1.12	-0.244136	0.29	-0.59	-1.95797	-1.04	-1.84	-1.59	-2.04
M-013213-00	NM_015891	NM_015891.2	CDC40	0.0358346	2 out of 12	-1.21383	-1.68945	-0.676214	-1.28	-0.668074	-1.06	-1.06	-1.30088	-2.99	-0.92	-0.95	-2.04
M-019098-00	NM_003711	NM_176895.1, NM_015360.4, NM_003711.2	PPAP2A	0.0358552	2 out of 12	-1.92902	0.077797	0.69277	-0.65	-2.03984	-2.28	-0.77	-0.453897	-1.1	-1.03	-1.11	-1.28
M-021178-00	NM_020131	NM_020131.3	UBQLN4	0.0358758	2 out of 12	-2.03974	-1.99711	-2.05557	-0.37	-0.117181	0.69	-0.66	-0.638211	-1.46	-1.51	0.42	-1.59
M-012755-00	NM_006825	NM_006825.3	CKAP4	0.0359685	2 out of 12	-1.54184	-2.03764	-1.18573	0.67	0.608886	0.29	-1	-1.27169	-1.69	-0.33	-0.87	-2.39
M-017669-00	NM_007072	NM_007072.2	HHLA2	0.0359766	1 out of 12	-0.346651	0.204476	0.208637	-3.39	0.373009	0.36	1.06	-0.340022	-1.16	0.28	0.08	-0.32
M-032349-00	NM_001002036	NM_001002036.3	ASTL	0.03602	2 out of 12	-0.350073	0.0318022	-2.03673	0.56	-1.22843	-1.03	-0.97	-0.205355	-0.74	-2.05	-1.31	-0.84
M-027700-00	XM_371374	NM_017982.3	SUSD4	0.0360227	1 out of 12	0.370433	-0.313856	1.0235	-3.39	-0.429795	-1.31	-0.18	-0.282082	-0.42	0.04	-0.04	-0.22
M-007301-00	NM_003742	NM_003742.2	ABCB11	0.0360303	2 out of 12	-2.03668	-1.58219	-2.1208	-1.56	-0.653668	-0.48	-0.12	-0.0824884	-1.53	-0.33	0.3	0.1
M-018964-00	NM_152744	NM_152744.3	SDK1	0.0360688	1 out of 12	-0.913892	-0.00178618	0.855599	-1.44	-0.546488	-3.39	-0.42	0.945743	-0.8	-0.43	-0.21	1.05
M-032324-00	NM_001001704	NO MATCH TO REFSEQ FOUND	TMEM117, CTNNA3, LOC553103, BC038779, GALNTL6, PLCB4, FGF2, COL4A6, LOC728558, ZC4H2, NCKAP5, MCM9, SLC22A10, CAV2, CAV1, LEKR1, TACR3, RNLS, TRAK2, CYP3A5, HPGDS	0.0361129	2 out of 12	-2.03532	-1.3387	0.769088	0.35	0	-0.77	-1.31	-0.74525	-2.31	-0.44	-1.82	-1.52
M-019747-00	NM_003275	NM_003275.3, NM_001166116.1	TMOD1	0.0361645	2 out of 12	-0.733244	0.456062	-0.738047	0.1	-2.03398	-0.93	-0.57	0.568627	-1.88	-2.39	-0.93	-1.5
M-014065-00	NM_015201	NM_015201.3	BOP1	0.0361851	2 out of 12	-1.11928	-1.18847	-1.26173	-0.23	-2.03335	-1.82	-1.49	-1.59199	-2.05	-0.72	-0.26	-1.31
M-029781-00	XM_378219	NO MATCH TO REFSEQ FOUND		0.0362885	2 out of 12	-1.01926	0.250762	-2.37585	-1.72	-2.03145	-1.77	-0.36	-0.492436	0.62	-1.26	-0.41	-1.43
M-015452-00	NM_018032	NM_201412.1, NM_018032.3	LUC7L	0.0363092	2 out of 12	-0.890485	-0.798989	-1.77556	-0.65	-0.261122	-1.29	-1.6	-2.03073	-0.97	-2.08	-1.84	-0.99
M-028358-00	XM_377836	NR_046416.1, NR_027279.1, NM_001256894.1, NM_001256867.1, NM_001256863.1, NM_001256862.1, NM_001256861.1, NM_001256860.1, NM_001256859.1, NM_001256857.1, NM_001256855.1, NM_001256854.1, NM_001256853.1, NM_001242332.1, NM_001242331.1, NM_001242330.1, NM_001242329.1, NM_001242328.1, NM_001242327.1, NM_001242326.1, NM_001256852.1, NM_201402.2, NM_001256874.1, NM_001256872.1, NM_001256871.1	LOC728405, USP17, USP17L2	0.0364645	2 out of 12	-1.42147	-0.968961	-2.2792	-2.03	-0.73018	0.01	-1.3	-0.79707	-1.08	-0.94	-0.53	-1.44
M-010566-01	NM_020979	NM_020979.3	SH2B2	0.0365889	2 out of 12	-1.95544	-1.23187	-3.0456	0.44	-0.0460841	-0.69	-2.03	0.724762	-0.94	-0.24	-0.51	-1.33
M-013005-00	NM_058229	NM_148177.2, NM_058229.3, NM_001242463.1	FBXO32	0.036672	2 out of 12	-1.49218	-0.956151	-1.69326	-2.36	0.0594294	-0.1	-1.18	-1.32789	-2.03	-1.27	-0.64	-1.27
M-020795-00	NM_020904	NM_020904.2, NM_001161354.1	PLEKHA4	0.0366823	2 out of 12	-1.44909	-1.47107	-2.0436	-0.1	-0.891561	-0.69	-1.71	0.121084	-2.03	-1.06	-0.58	-0.73
M-013964-00	NM_015460	NM_015460.2	MYRIP	0.0367759	2 out of 12	-1.17289	-0.887929	-0.215339	-0.83	-0.904337	-2.59	-0.94	-0.606887	-0.43	-2.03	-0.41	-0.58
M-003898-00	NM_001511	NR_046035.1, NM_001511.3	CXCL1	0.0368071	2 out of 12	0.852116	0.281199	-1.43126	-0.67	0.029216	-1.76	-0.94	0.155116	-0.7	-2.03	-1.02	-2.72
M-010515-00	NM_004502	NM_004502.3	HOXB7	0.0368279	2 out of 12	-0.771784	0.09325	-2.81904	-0.37	0.329323	0.06	-0.82	-0.650969	-0.11	-1.58	-2.03	-1.9
M-027175-00	XM_372749	NM_001199824.2, NM_001101401.2	SBK2, SGK110	0.0369736	2 out of 12	-0.0623411	0.183499	-0.689299	-0.47	-1.77222	-0.66	-1.1	-1.09746	-2.33	-1.56	-2.03	-0.73
M-012999-00	NM_004084	NM_005217.3, NM_004084.3, NM_001042500.1	DEFA1	0.0370362	2 out of 12	-1.43694	-1.21614	-0.0095173	0.63	-2.08221	-1.33	-0.66	-1.53011	-0.31	-0.99	-0.12	-2.03
M-011152-00	NM_001021	NM_001199057.1, NM_001021.3	RPS17L, PCGEM1	0.037057	2 out of 12	-0.87154	-0.970759	-1.91462	0.72	0.235996	0	-0.02	-0.720673	-2.91	-0.58	-0.59	-2.03
M-010326-00	NM_173712	NO MATCH TO REFSEQ FOUND	STRF6	0.037083	1 out of 12	0.42258	0.253075	-0.493409	-3.37	-1.08396	-1.92	0.12	-0.904901	-1.22	-0.9	-1.45	-0.93
M-018885-00	NM_182534	NR_027136.1	C1orf126	0.0371196	2 out of 12	-1.83148	-1.09225	-1.18498	0.98	-2.02914	-2.27	-0.66	0.00178192	0.44	-1.13	0.34	-0.6
M-017197-00	NM_016114	NM_001040445.1	ASB1	0.0372554	2 out of 12	-1.92515	-0.152685	-2.02742	-1.29	-0.157997	-0.41	-1.22	-0.374061	-0.62	-0.98	-1.1	-2.28
M-003240-02	NM_001259	NM_001259.6, NM_001145306.1	CDK6	0.0374975	1 out of 12	1.34467	1.22227	-3.36796	0.15	0.883979	-0.57	-0.87	-0.291459	0.31	-0.43	-0.53	-1.55
M-006369-01	NM_004428	NM_182685.1, NM_004428.2	EFNA1	0.0375275	2 out of 12	1.42998	1.18825	0.658056	-2.02	-1.31486	-1.38	-2.23	1.38623	1.29	0.31	0.14	0.5
M-017555-00	NM_002642	NM_153747.1, NM_002642.3	PIGC	0.037538	2 out of 12	-0.113648	-0.508086	-0.120105	-2.02	-0.577283	-2.08	0.54	-0.535154	0.02	-0.58	-0.53	-0.55
M-014279-00	NM_024053	NM_024053.3, NM_001002876.1, NM_001110215.1	CENPM	0.0375905	2 out of 12	-1.22075	-0.694654	-0.908386	1.03	-2.57507	-2.02	-0.17	0.666609	-0.12	0.49	0.05	0.16
M-021243-00	NM_014820	NM_014820.4	TOMM70A	0.0376219	2 out of 12	-0.145259	0.681557	0.814271	-0.1	-2.92873	-2.02	-0.43	-1.03677	-0.82	-1.12	-0.66	-1.47
M-015991-00	NM_145265	NM_145265.2, NR_003713.1	CCDC127	0.0376639	2 out of 12	0.571068	1.33771	0.589867	-0.76	-2.28282	-2.02	-1.01	-0.0561449	0.95	0.03	0.06	0.38
M-008277-00	NM_004815	NM_004815.3	ARHGAP29	0.0376817	1 out of 12	-1.40851	-1.58217	-3.3635	-0.74	-0.44061	-0.08	-1.49	-0.935256	-0.84	-0.91	-0.29	0.88
M-005914-00	NM_001648	NM_001648.2, NM_001030048.1, NM_001030047.1	KLK3, RNF111	0.0377278	1 out of 12	-1.07801	-1.22415	-1.07332	-3.36	-0.769498	-0.43	0.38	-0.82923	-0.08	-0.89	-1.29	-0.25
M-012375-00	NM_007247	NM_198882.1, NM_080550.3, NM_007247.4, NM_001163547.1, NM_001163546.1, NM_001163545.1, NM_001163544.1	SYNRG	0.0377738	1 out of 12	-1.18155	-0.602104	0.0154795	-0.92	-1.76603	-3.36	-0.95	-0.772877	-0.68	-1.18	-0.1	-1.47
M-008684-00	NM_153021	NM_153021.4, NM_001170585.1	PLB1	0.03779	2 out of 12	-0.611202	-0.449482	-1.95234	0.43	-0.754145	-0.25	-0.63	-2.23272	-2.02	-1.59	-1.19	-1.23
M-018685-00	NM_138391	NM_138391.4, NM_001079809.1	TMEM183A, TMEM183B	0.0378215	2 out of 12	-1.12863	-0.615417	-2.11792	0.07	-0.470734	-0.32	-0.72	-0.178107	-2.02	-0.37	-0.61	-0.92
M-017677-00	NM_173860	NM_173860.1	HOXC12	0.037832	2 out of 12	-0.22015	-0.0749316	-0.518345	0.71	-1.63216	-2.75	-0.56	0.0642905	-2.02	0.09	-0.9	-0.79
M-015255-00	NM_080667	NM_080667.5	CCDC104	0.0379162	2 out of 12	-0.423311	-0.375686	-0.77342	-0.11	-2.95309	-1.61	-0.37	-0.293679	2.08	-2.02	0.19	-1.37
M-019560-00	NM_003433	NM_003433.3	ZNF132	0.0379899	2 out of 12	NA	0.191451	0.895582	-0.51	-0.244868	-0.31	-0.31	-0.514349	-1.7	-2.07	-2.02	-0.86
M-013644-00	NM_013352	NM_013352.2, NM_001080976.1	DSE	0.038011	2 out of 12	0.0936691	1.35959	0.63335	-0.7	0.161434	0.34	1.14	1.87013	0.49	-3.1	-2.02	0.84
M-014345-00	NM_024503	NM_024503.4, NM_001127714.2	HIVEP3, FAT3	0.0380953	2 out of 12	-1.59021	-1.44615	0.0576973	-1.84	0.352629	0.19	-0.82	-1.27336	-3.04	-0.19	-2.02	-0.95
M-003008-01	NM_004958	NM_004958.3	MTOR	0.0381881	1 out of 12	-0.542495	-0.447656	-3.35274	-0.56	-0.253384	-0.75	-1.77	-0.55764	0.03	0.42	0.54	-0.5
M-018204-00	NM_017966	NM_017966.4	VPS37C	0.0382748	2 out of 12	-1.50857	0.164223	-0.588279	-0.43	-1.57311	-0.79	-1.49	-1.24364	-1.1	-2.16	-1.43	-2.02
M-015973-00	NM_001776	NM_001776.5, NM_001164182.1, NM_001164181.1, NM_001164179.1, NM_001164178.1, NM_001098175.1, NR_038444.1, NM_001164183.1	ENTPD1	0.0382853	2 out of 12	-0.567206	-0.472392	-2.6129	-1.28	-1.71457	-1.92	-1.85	-1.09605	-1.21	-1.13	-0.46	-2.02
M-017487-00	NM_080429	NM_080429.2	AQP10	0.0383262	1 out of 12	1.28794	-0.0632139	0.0388996	-3.35	1.20046	0.87	0.06	0.170526	0.49	-0.09	0.22	-1.26
M-013877-00	NM_020698	NM_020698.2	TMCC3	0.0383593	2 out of 12	0.296052	-0.626949	0.17355	-0.44	-2.0182	-0.24	-0.91	-0.679812	0.1	-2.24	-0.44	0.32
M-019134-00	NM_031459	NM_031459.4	SESN2	0.0383699	2 out of 12	-1.31761	-1.25702	-2.01813	-0.3	-0.297565	-2.13	-0.53	1.10206	-0.35	0.78	1.03	NA
M-003569-00	NM_001395	NM_001395.2	DUSP9	0.0386134	2 out of 12	-2.01202	-0.878581	-1.99115	0.47	0.508066	0.89	-0.3	-1.56109	-0.78	-0.29	-0.68	-2.63
M-013961-00	NM_015446	NM_015446.4	AHCTF1	0.0386483	1 out of 12	-3.34021	-1.34683	-1.35245	0.28	-1.41445	-0.53	-1.2	-0.444578	0.11	-0.32	-0.64	0.77
M-028264-00	XM_374088	NO MATCH TO REFSEQ FOUND		0.0387832	2 out of 12	-0.425907	-1.12653	-0.293695	-2.01	-1.14949	-0.99	-1.25	-1.01643	-0.54	-2.53	-0.81	-0.48
M-017377-00	NM_003108	NM_003108.3	SOX11	0.0387863	1 out of 12	0.381553	-0.291346	0.869894	-3.34	0.776694	0.6	1.43	0.289995	0.41	1.49	0.45	1.12
M-030655-00	XM_372638	NO MATCH TO REFSEQ FOUND		0.0388323	1 out of 12	-1.16689	-0.659828	1.04574	-3.34	-1.36212	-1.31	0.03	-0.373521	0.28	-0.15	-0.54	-0.27
M-003709-00	NM_004955	NM_004955.2, NM_001078177.1, NM_001078176.1, NM_001078175.1, NM_001078174.1	SLC29A1	0.0388783	1 out of 12	-1.15572	-1.2075	-0.574632	-0.41	-1.53115	-3.34	-0.87	-0.381968	-1.21	-1.01	-1.94	-1.58
M-017542-00	NM_006138	NM_006138.4, NM_001031809.1, NM_001031666.1	MS4A3	0.0388789	2 out of 12	-0.651605	-0.578194	0.813018	-0.08	-3.17115	-2.01	1.26	-0.519691	-0.77	-0.42	-0.98	0.14
M-013170-00	NM_016304	NM_016304.2	RSL24D1, C17orf66	0.0389321	2 out of 12	-0.674491	-1.41535	-3.05408	-1.25	-1.25167	-0.92	-2.01	-1.40848	-1.68	0.04	-0.63	-1.68
M-012249-00	NM_006234	NR_003655.2, NM_032959.5, NM_006234.4, NM_001097615.2	POLR2J, POLR2J4, RASA4, POLR2J2, POLR2J3, UPK3BL	0.0389427	2 out of 12	-2.47757	-1.9108	-1.02177	-0.62	-1.76101	-1.97	-1.05	-0.382934	-2.01	-1.18	-1.68	-1.09
M-011361-00	NM_002793	NM_002793.3	PSMB1	0.038964	2 out of 12	-1.38719	-1.01599	-2.29981	-0.13	-0.026997	-0.05	-1.29	-0.463768	-2.01	-0.32	-1.21	-0.76
M-032250-00	NM_018069	NM_032142.3	CEP192	0.0389703	1 out of 12	-0.809638	-1.73149	0.534328	0.46	-0.911887	-1.4	-1.59	-1.42841	-3.34	-1.01	-1.31	-0.62
M-014723-00	NM_031429	XR_111826.1, XR_109568.1, NM_031429.1, NM_001080997.1	RTBDN	0.0390065	2 out of 12	0.958928	-0.533457	-0.257907	0.26	-1.21161	-2.78	-1.24	1.02141	-2.01	0.18	-0.48	-1.54
M-020803-00	NM_017812	NM_017812.2	CHCHD3	0.0390622	1 out of 12	0.8691	0.307039	1.16679	-0.63	1.75038	1.56	1.71	1.4842	-3.34	2.18	1.26	-0.22
M-029937-00	XM_374917	NM_032681.3	LOC399940	0.0391024	2 out of 12	-1.30321	-0.483813	0.873842	0.72	0.191494	-0.35	-0.93	-0.0193858	-1.55	-2.01	-1.16	-2.69
M-018174-00	NM_052859	NM_052859.3	RFT1	0.039145	2 out of 12	-2.97398	-1.49591	-1.16023	-1.14	-1.4438	-1.25	0.27	NA	-1.68	0.01	-2.01	-1.51
M-013061-00	NM_080863	NM_178542.3, NM_080863.4	ASB16	0.0391542	1 out of 12	-1.54575	-1.59768	-0.0350127	0.53	-1.26568	-1.3	-1.35	-0.162353	-3.34	-1.71	-1.56	-0.49
M-005671-00	NM_020167	NM_020167.4	NMUR2	0.0391557	2 out of 12	-1.33437	-1.57679	-1.0897	-0.04	-1.31517	-0.97	-1.58	-0.0881402	-0.78	-1.02	-2.01	-2.65
M-020969-00	NM_017928	NR_024626.1	LINC00483, C17orf73	0.0391664	2 out of 12	-0.799174	-1.74445	-1.21858	-0.42	-0.975404	-0.62	0.01	-1.72801	-1.26	-0.99	-2.01	-2.3
M-010053-00	NM_001634	NM_001634.4, NM_001033059.1	AMD1	0.0391877	2 out of 12	-0.713725	-1.80154	-2.88961	-1.5	-0.806269	-0.85	-0.69	-0.817522	-1.19	-1.02	-2.01	-1.56
M-032202-00	NM_207430	NM_207430.2, NM_001100388.1	C11orf88	0.0391984	2 out of 12	-0.225034	-0.0152608	-0.259828	-0.58	-2.0665	-1.84	-0.09	-0.13686	-0.5	-1.47	-2.01	-0.4
M-005453-00	NM_004367	NM_031409.3, NM_004367.5	CCR6	0.0392197	2 out of 12	-0.247629	-0.396356	0.332083	-2.5	0.713786	0.29	-0.02	-0.629895	-0.66	-0.35	-2.01	-1.2
M-005156-01	NM_006068	NM_006068.4	TLR6	0.0393158	2 out of 12	-0.96213	-1.00956	-2.78415	-0.67	-0.399984	-1.21	-0.66	0.0953301	-1.47	-1.82	-1.75	-2.01
M-009053-01	NM_000199	NM_000199.3	SGSH	0.0393264	2 out of 12	-1.74103	-1.86998	-2.73727	-0.6	-0.455428	-0.14	-0.91	-0.71381	-1.65	-0.7	-1.8	-2.01
M-009605-00	NM_000033	NM_000033.3	ABCD1	0.0393286	1 out of 11	0.793418	0.369683	0.523716	-3.27	-0.024439	NA	-0.92	-1.03387	-0.63	0.27	-0.81	-0.6
M-014351-00	NM_024514	NM_024514.4	CYP2R1	0.0393841	1 out of 12	0.247911	-1.0765	0.297814	-3.33	0.289944	0.22	-0.46	-0.390378	-0.57	-0.14	0.95	0.61
M-018494-00	NM_173543	NM_173543.2, NM_001170538.1	DZIP1L	0.0394301	1 out of 12	-0.370591	-0.754994	-1.16483	-3.33	1.10595	1.01	-0.27	0.590355	-0.48	1.2	0.26	-0.23
M-003636-02	NM_001746	NM_001746.3, NM_001024649.1	CANX	0.039444	2 out of 12	-1.16849	-2.0098	0.777695	-1.74	-1.59566	-0.75	-1.17	0.0125933	-0.48	-0.8	-2.49	-1.47
M-008421-00	NM_152404	NM_152404.3	UGT3A1	0.0394547	2 out of 12	-1.05294	0.130088	-0.0847603	-0.11	-2.00886	-2.05	-0.1	1.28896	1.73	0.8	2.08	1.6
M-018522-00	NM_178817	NM_206898.1, NM_178817.3	MRAP	0.039476	1 out of 12	-0.47943	0.0184331	-0.50542	-3.33	2.03871	1.44	-0.65	-1.12029	-0.1	1.04	1.48	0.6
M-018953-00	NM_182538	NM_182538.4	SPNS3	0.0395189	2 out of 12	-2.00825	-1.15224	-0.834088	-2.15	0.668667	0.68	-1.17	-0.431013	-0.19	-0.01	-0.53	-0.73
M-013547-00	NM_002481	NM_032104.2, NM_032103.2, NM_002481.3, NM_001197131.1	PPP1R12B	0.039551	2 out of 12	-1.73905	-1.24043	-2.00684	-1.7	-1.88056	-1.73	-1.82	-1.29315	-1.46	-2.06	-1.6	0.34
M-018846-00	NM_018475	NM_018475.3	TMEM165	0.039568	1 out of 12	0.489096	0.629237	0.0332981	-0.42	0.928555	0	-0.52	-1.24595	-1.34	-3.33	-1.75	-1.42
M-014637-00	NM_030629	NM_198390.2, NM_030629.2	CMIP	0.0396139	1 out of 12	-0.273047	0.291953	-0.779316	0.11	-0.337073	-1.21	-1.26	-1.44843	0.05	-3.33	-1.47	-0.6
M-024200-00	XM_044461	NM_014988.2, NM_001112720.1, NM_001112719.1, NM_001112718.1, NM_001112717.1	LIMCH1	0.0396474	2 out of 12	-0.449942	-0.271193	-2.00509	-1.22	-1.51994	-1.06	-0.72	-0.414039	-3.2	-1.58	-1.88	-0.67
M-012496-00	NM_014222	NM_014222.2	NDUFA8	0.0396599	1 out of 12	-1.05245	-0.560886	0.156713	-0.39	-0.744773	-0.7	-1.43	-0.155719	0.09	-1.61	-1.25	-3.33
M-010319-00	NM_004496	NM_004496.2	FOXA1	0.0397331	2 out of 12	-1.42931	-1.31891	-2.00402	-0.77	-0.238988	0.33	-1.2	-2.35545	-1.91	-0.49	-0.83	-0.72
M-019834-00	NM_006824	NM_006824.2, NM_001159936.1	EBNA1BP2	0.0397868	2 out of 12	-2.3779	-0.345532	-1.08968	0.89	-1.73654	-1.66	-1.69	-2.00237	-1.13	-1.08	-1.21	-1.46
M-020405-00	NM_018268	NM_018268.2	WDR41	0.0398297	2 out of 12	1.96742	0.637224	0.405137	-2.32	-2.00117	1.11	2.18	0.804614	1.23	1.3	1.02	0.16
M-026576-00	XM_166203	NM_001105565.2	SMTNL1	0.0398726	2 out of 12	-1.07395	-1.15479	-3.20141	1.19	-2.0005	-1.02	-1.75	0.701597	-0.74	-0.16	-1.25	-0.49
M-026018-00	XM_071201	NO MATCH TO REFSEQ FOUND	BC016970	0.0398897	1 out of 12	0.918905	1.0918	0.0822373	-3.32	0.59479	0.32	1.42	-0.671702	0.57	0.55	0.78	0.46
M-016551-00	NM_145039	NM_145039.3	CENPBD1	0.0399009	1 out of 23	1.64415	0.949071	-0.722934	-3.83	1.25749	1.25	0.61	1.07071	0.87	1.4	1.71	0.89
M-014128-00	NM_015089	NM_015089.2	CUL9	0.0399356	1 out of 12	0.521316	1.2513	0.220273	-3.32	0.199421	0.13	-0.29	-0.791338	-0.06	-0.15	0.18	0.17
M-022844-00	XM_031009	NM_001113382.1	FER1L5	0.0399816	1 out of 12	-0.89863	NA	-0.958121	-1.23	-1.72792	-3.32	-0.96	0.801907	-1.6	-1.18	-0.88	-0.02
M-019023-00	NM_178428	NM_178428.3	LCE2A	0.0400554	2 out of 12	1.42056	-1.1138	-0.712371	-1.68	-1.41025	-2	-0.63	0.32646	-3.09	-1.8	-1.56	0.57
M-027015-00	XM_292012	NO MATCH TO REFSEQ FOUND	NRXN3	0.0401092	2 out of 12	0.895024	0.572003	-0.698726	-0.04	-2.13042	-2	-1.12	-0.32267	-1.71	-1.99	-1.52	-1.51
M-028792-00	XM_377946	NO MATCH TO REFSEQ FOUND		0.04012	2 out of 12	0.716749	0.788483	-0.144091	0.56	-2.07214	-2	-0.7	-0.437219	-0.89	-0.79	-0.2	-1.21
M-012822-00	NM_014206	NM_014206.3	C11orf10	0.0401307	2 out of 12	-1.17891	-0.676222	-0.451225	-0.53	-2.08611	-2	-0.41	0.0547892	-1.92	-0.27	-1.49	-1.15
M-017191-00	NM_006425	NM_006425.4	SLU7	0.0401415	2 out of 12	-1.93256	-1.58069	-0.0735084	0.36	-1.82569	-2	-1.68	-1.91082	-3.27	-0.48	-1.81	-1.91
M-019749-00	NM_003278	NM_003278.2	CLEC3B	0.0402169	2 out of 12	0.578324	-0.724876	3.12195	-0.64	-2.00297	-2	-0.05	-0.000645091	-0.83	-0.8	-1.81	-0.2
M-017892-00	NM_020685	NM_020685.3	C3orf14	0.0402492	2 out of 12	-2.95219	-1.48177	0.291396	0.94	0.12557	-0.84	-0.64	-0.38931	-2	0.2	-1.02	-0.95
M-012885-00	NM_023937	NM_023937.3	MRPL34	0.04026	2 out of 12	-1.4631	-1.24996	-1.86473	0.75	-0.443507	-1.91	-1.45	-0.837768	-2	-0.99	-1.28	-2.46
M-026403-00	XM_291729	NM_031923.2	TAF3	0.0403491	1 out of 12	-1.29187	-0.546519	-3.31295	-0.16	0.0473766	-1.27	-0.74	0.915531	-0.12	0.65	-0.67	1.04
M-032208-00	NM_014884	NM_014884.3, NM_001017392.3	SUGP2	0.0404409	1 out of 12	-0.494884	0.90319	0.263215	0.51	-1.77921	-3.31	0	0.236384	-0.34	-0.99	-0.58	-1.71
M-013454-00	NM_030930	NM_030930.2	UNC93B1	0.0404758	2 out of 12	-0.869457	-1.06183	-0.574216	-0.13	-0.0456196	0.08	-0.36	0.655955	-3.04	-2	-1.34	-1.56
M-013636-00	NM_013368	NM_203344.2, NM_013368.3	SERTAD3	0.0405299	2 out of 12	-1.12347	-0.954649	-1.0301	-0.33	0.520516	0.11	-0.95	-1.7634	-2.46	-1.05	-2	-1.79
M-017297-00	NM_020675	NM_020675.3	SPC25	0.0405328	1 out of 12	-0.86761	-1.32103	0.325244	0.25	-0.604262	-0.64	1.04	-0.0604141	-3.31	0.01	0.11	-0.98
M-020235-00	NM_014471	NM_014471.1	SPINK4	0.0405839	2 out of 12	-0.921397	-0.74952	-0.376693	-0.21	-0.19781	-1.66	-1.22	-1.76028	-0.37	-2.36	-2	-1.71
M-012388-00	NM_007130	NM_153380.2, NM_007130.2	ZNF41	0.0406597	2 out of 12	-0.410218	-0.556363	-1.54613	0.22	-1.72879	-1.71	-1.83	-1.3649	-0.82	-1.44	-2	-2.66
M-008115-00	NM_000673	NM_001166504.1, NM_000673.4	ADH7	0.0407463	2 out of 12	-0.603718	-0.993339	-2.22322	-0.63	-1.07046	-0.25	-1.88	-1.08105	-1.43	-1.3	-1.59	-2
M-013730-00	NM_014481	NM_014481.2	APEX2	0.0407788	2 out of 12	-1.568	-1.39464	-2.01183	-0.3	0.188186	0.06	-1.5	-0.833339	-0.96	-0.34	-1.2	-2
M-011104-00	NM_000538	NM_000538.3	RFXAP	0.0407896	2 out of 12	0.067737	-0.602639	-0.17368	-0.46	-0.606611	-2.36	-0.68	-0.189222	-0.99	-0.88	-0.67	-2
M-015823-00	NM_004001	NM_004001.4, NM_001190828.1, NM_001002275.2, NM_001002274.2, NM_001002273.2, NM_201563.4	FCGR2B, FCGR2C	0.0408005	2 out of 12	-1.55938	-1.68045	-1.50208	-0.65	-0.228565	-0.5	-0.15	-0.91159	-2.75	-1.22	-1.58	-2
M-017101-00	NM_018383	NM_018383.4, NM_001006623.2, NM_001006622.2	WDR33	0.0408083	1 out of 12	-0.219529	-0.923932	-3.30218	-1.77	0.586266	0.11	-0.19	-0.132002	-0.16	-1.1	-0.95	0.22
M-016767-00	NM_152571	NM_152571.2	C9orf163	0.0408872	2 out of 12	-0.482248	-1.07676	0.815347	-0.95	-1.8898	-1.93	-1.11	-0.680338	-2.3	-1.14	-1.43	-2
M-020460-00	NM_018489	NM_018489.2	ASH1L	0.0411296	1 out of 12	-1.95929	-1.82979	-0.0564773	-1.25	-0.9137	-0.11	0.43	-1.00314	-1.25	-0.89	-3.3	-1.55
M-012284-01	NM_006582	NM_024482.2, NM_006582.3	GMEB1	0.0413591	1 out of 12	-0.79734	-0.833153	-3.29522	-1.56	-0.592132	-0.51	-1.88	-1.76034	-1.26	-1.75	-1.48	-1.66
M-022965-00	XM_290732	NM_052916.2	RNF157	0.0414508	1 out of 12	-0.607323	-0.700249	0.505534	-0.6	-3.29022	-1.95	-1.3	-0.920244	-0.02	-0.58	0.49	-0.85
M-013681-00	NM_033453	NM_181493.1, NM_033453.2	ITPA	0.0414967	1 out of 12	-0.802904	-0.47296	-1.71341	-3.29	-0.97427	-0.42	-1.53	-0.244643	-0.82	-1.04	-0.64	-1.16
M-005913-00	NM_005551	NR_045763.1, NR_045762.1, NM_005551.4, NM_001256080.1, NM_001002231.2	KLK2	0.0415885	1 out of 12	0.270011	0.129206	-0.59416	-3.29	1.08623	0.93	0.23	0.0620631	-0.48	0.93	0.09	0.75
M-011929-00	NM_004768	NM_004768.3, NM_001190987.1	SRSF11, PLEKHA5	0.0416343	1 out of 12	-1.45575	-1.85068	-0.494234	-3.29	-0.378937	-1.64	0.5	-0.428259	-0.75	-0.4	-0.44	-0.16
M-005967-01	NM_024302	NM_024302.3, NM_001032278.1	MMP28	0.0420013	1 out of 12	-0.934324	0.0966061	-3.28787	-0.56	0.102448	-0.95	-1.63	0.20548	-1.05	-0.38	0.28	-0.71
M-017150-00	NM_052865	NM_052865.2	C20orf72	0.042093	1 out of 12	0.298066	-0.225449	-3.28273	-0.68	1.00223	0.7	-0.45	0.225261	-0.32	1.05	0.1	0.7
M-018825-00	NM_005278	NM_005278.3, NM_001001996.1, NM_001001995.1, NM_001001994.1	GPM6B	0.0422305	1 out of 12	-0.159928	-0.939459	-0.995489	-3.28	0.790705	0.08	0.57	2.18996	-0.32	1.02	0.37	0.73
M-009857-00	NM_014562	NM_014562.3, NM_001199770.1	OTX1	0.0425056	1 out of 12	-1.13821	-0.893118	3.57265	-0.19	-3.27832	-1.92	-0.43	0.182434	0.34	-0.15	-0.18	-1.16
M-015904-00	NM_153603	NM_153603.3	COG7	0.0425514	1 out of 12	0.0460823	-0.958081	-3.27505	0.59	0.74892	1.02	0.85	-1.31289	-0.24	-0.09	0.4	0.88
M-017518-00	NM_003099	NM_148955.3, NM_003099.4, NM_001242933.1	SNX1	0.0426431	1 out of 12	-1.38263	-1.10306	0.80652	-3.27	-0.0342883	-1	-0.59	-1.65221	-1.15	0.07	-0.48	-0.88
M-017343-00	NM_024052	NM_024052.4	C17orf39	0.0426889	1 out of 12	-0.204289	-0.189463	-0.377581	-3.27	-1.37595	-1.71	0.67	0.220029	1.09	-0.54	-1.58	-0.49
M-015953-00	NM_144623	NM_001039500.2	VWA5B1	0.0427347	1 out of 12	-0.0358603	-0.702305	1.22766	-3.27	0.787083	-0.09	1.17	1.25604	1.4	0.75	1.49	0.26
M-012949-00	NM_006289	NM_006289.3	TLN1	0.0428722	1 out of 12	1.51596	0.968789	0.911452	-0.54	-0.476675	-0.65	-1.07	0.781368	-3.27	0.73	0.99	0.92
M-013694-00	NM_001001560	NM_013365.4, NM_001172688.1, NM_001172687.1, NM_001001560.2	GGA1	0.0432845	1 out of 12	-0.0599388	-0.194541	0.792315	0.64	-3.26008	-1.29	-0.23	-0.374721	-0.62	-1.17	-0.36	0.33
M-015473-00	NM_152335	NM_152335.2	C15orf27	0.0435135	1 out of 12	-0.545055	-0.728559	-0.334643	-0.45	-0.111841	-3.26	0.08	-0.746857	-0.83	0.02	-1.38	-0.01
M-031916-00	NM_017887	NM_017887.1	C1orf123	0.0435593	1 out of 12	0.483951	-0.405124	0.512283	0.25	0.129964	0.27	-0.98	0.0689292	-3.26	-0.7	-0.51	0.41
M-015108-00	NM_033387	NM_033387.3	FAM78A	0.0437038	1 out of 11	-0.950573	-1.07778	-3.20238	0.31	-0.953423	-0.68	-1.44	NA	-1.8	-0.98	-0.64	-0.45
M-017331-00	NM_014325	NM_014325.2	CORO1C	0.0437882	1 out of 12	-0.422195	-1.04215	-0.396661	-0.06	0.19741	-0.35	-0.01	-0.645795	-1.85	-1.17	-0.25	-3.26
M-007376-01	NM_003049	NM_003049.3	SLC10A1	0.0438297	1 out of 11	-0.664689	-1.26752	-0.470032	-3.2	-0.98008	NA	-0.78	-0.233444	-1.82	0.25	-1.45	-1.49
M-022140-00	XM_114129	NM_001012970.1	C1orf100	0.0439713	1 out of 12	0.489003	0.0971079	-1.67113	-0.83	-3.25749	-1.18	-0.41	0.232069	-1.33	-1.34	-0.98	-0.55
M-017707-00	NM_004568	NM_004568.5, NM_001195291.1	SERPINB6	0.0441086	1 out of 12	-1.48728	-1.9848	-3.25066	-0.86	1.39141	1.47	0.31	-1.29742	-1.92	0.26	-0.57	-0.2
M-017900-00	NM_020122	NM_020122.4	KCMF1	0.0442001	1 out of 12	-0.448214	-0.737031	0.517156	-3.25	0.78634	-0.67	0.72	0.765343	0.57	0.37	0.71	1.4
M-019413-00	NM_144613	NM_144613.4	COX6B2	0.0442916	1 out of 12	0.942913	1.53761	-0.269081	0.36	0.532299	-3.25	-0.02	1.07491	-0.6	0.01	-0.62	0.35
M-014987-00	NM_032758	NM_032758.3	STK39, WDR52, PHF5A, PBX4	0.0443831	1 out of 12	-1.536	-0.870501	-1.63604	0.65	-0.519874	-0.57	-1.08	-1.32357	-3.25	-0.18	-1.4	-1.4
M-016440-00	NM_016651	NR_046095.1, NR_046093.1, NM_016651.5, NM_001079520.1	DACT1	0.0444172	1 out of 11	0.594962	-0.0470661	0.488873	0.31	-3.19393	NA	-0.03	1.99985	-0.43	-0.32	-0.91	0.21
M-004668-00	NM_014502	NM_014502.4	PRPF19	0.0445661	1 out of 12	-0.967695	-1.34947	-3.24585	-1.16	0.16167	0.08	-1.56	0.0553699	-1.97	-1.18	-1.52	-0.2
M-012103-00	NM_005844	NR_028032.1	HLA-H, HLA-G, HLA-J, HCG9	0.0447034	1 out of 12	-0.183393	-0.065117	-0.728843	-3.24	0.374476	-0.08	1.01	-0.265077	0.7	0.55	0.97	0.38
M-021727-00	XM_293177	NR_024380.1	LOC441666	0.0447491	1 out of 12	1.95183	1.81569	0.761545	-3.24	0.825341	0.95	1.44	1.74588	1.98	1.84	1.99	1.22
M-020892-00	NM_014749	NM_014749.3, NM_001244192.1, NM_001244191.1, NM_001244190.1, NM_001244189.1, NM_001244193.1	KIAA0586	0.0447948	1 out of 12	-0.829081	-1.07929	-1.2486	0.02	-1.79109	-3.24	-0.48	-0.153443	0.4	-0.45	-0.72	-0.57
M-016215-00	NM_004253	NM_001031689.2	PLAA	0.0451149	1 out of 12	-1.50205	-1.00876	-1.5025	-1.96	-1.47755	-1.66	-1	-1.35894	-1.31	-0.9	-0.84	-3.24
M-011745-00	NM_002584	NM_013945.2, NM_002584.2, NM_001135254.1	PAX7	0.0451606	1 out of 12	-0.437016	-0.873678	1.17823	0	-3.23846	-1.64	0.32	0.405686	-0.49	0.13	0.59	-0.5
M-007490-00	NM_173626	NM_173626.3, NM_001166349.1, NM_001166348.1, NM_001166347.1	SLC26A11	0.0452521	1 out of 12	1.61219	-0.563504	1.0457	0.86	-3.23673	-1.09	-0.87	0.495296	-0.25	-0.59	-1.94	0.49
M-014752-00	NM_031919	NM_207647.2, NM_031919.3, NM_001145313.1	FSD1L	0.0453892	1 out of 12	0.0920107	0.424146	-0.498856	0.36	-3.23377	-1.97	0.65	-0.0746063	1.03	-1.67	-0.19	-0.16
M-003701-00	NM_005854	NM_005854.2	RAMP2	0.0456177	1 out of 12	0.374814	1.04074	0.612842	0.72	-3.22955	0.46	0.78	0.830216	-0.03	0.63	0.85	0.95
M-004670-00	NM_014496	NM_014496.4	RPS6KA6	0.0458462	1 out of 12	1.37773	0.998179	-0.560235	0.42	0.751645	0.45	1.33	-3.22585	0.06	0.42	0.63	2.43
M-010097-00	NM_004187	NM_004187.3, NM_001146702.1	KDM5C	0.0458919	1 out of 12	0.595191	-0.0889497	0.0254403	-0.18	-3.22501	-0.97	-0.43	-0.192663	0.74	-0.86	0.21	0.42
M-028036-00	XM_377786	XR_112442.1, XR_108432.1	AX747413	0.046166	1 out of 12	0.635942	-0.0598591	-1.23811	-3.22	0.3855	-0.79	-0.65	-0.0280642	0.14	-1.13	-0.38	0.45
M-019027-00	NM_006765	NM_178234.2, NM_006765.3	TUSC3	0.0462117	1 out of 12	-0.102296	1.057	0.247993	-3.22	0.251592	0.92	1.59	0.203837	-0.62	0.96	0.87	0.24
M-018314-00	NM_152612	NM_152612.2	CCDC116	0.0463943	1 out of 12	0.461953	0.951744	0.00702054	-0.08	-0.0203379	-0.24	-1.01	-0.552056	-0.02	-1.54	-0.98	-3.22
M-017187-00	NM_002226	NM_145159.1, NM_002226.3	JAG2	0.0464709	1 out of 11	-0.576286	-0.822812	-3.16703	-0.76	-1.29675	-1.33	NA	-1.75694	-1.14	-1.32	-1.34	-1.97
M-014270-00	NM_024038	NM_024038.2	C19orf43	0.0468509	1 out of 12	-0.847178	-0.778287	0.230977	0.01	-3.2104	-1.18	0.07	-1.00466	-0.7	-1.99	-0.75	0.4
M-004286-00	NM_001084	NM_001084.4	PLOD3, TNIK	0.0470334	1 out of 12	-1.69497	-0.920789	-1.62531	-0.39	-1.39602	-1.98	-1	-1.26124	-3.21	-0.29	-1.84	-1.14
M-020102-00	NM_012420	NM_012420.2	IFIT5	0.0473499	1 out of 11	-1.00387	-0.0341564	-1.24897	-3.15	-0.221402	NA	-0.5	-0.756838	0.12	-1.3	0.88	-0.39
M-017035-00	NM_014182	NM_014182.4	ORMDL2	0.047809	1 out of 12	0.0948833	0.727127	-0.284844	-3.2	0.462619	0.66	-0.54	-1.012	-0.39	0.4	-0.56	-0.56
M-018224-00	NM_173628	NM_173628.3	DNAH17	0.0478546	1 out of 12	-0.094513	1.4297	-0.957795	0.13	-1.01566	-3.2	-0.58	0.135776	0.08	-0.49	0.06	-0.57
M-020974-00	NM_015960	NM_015960.2	CUTC	0.0484928	1 out of 12	0.796212	0.826914	-0.201074	-3.19	0.871529	0.23	0.81	1.06856	0.15	0.13	0.34	0.64
M-031386-00	XM_372878	NO MATCH TO REFSEQ FOUND		0.0485384	1 out of 12	0.484481	0.674491	0.361008	-3.19	0.824012	1.7	1.18	1.40022	0.19	1.18	0.35	1.04
M-008659-01	NM_030761	NM_030761.4	WNT4	0.0487206	1 out of 12	-1.44369	0.226421	-0.497895	-1.58	0.0875027	0.17	-0.61	0.525957	-3.19	-0.2	-0.88	-1.07
M-028176-00	XM_374056	NO MATCH TO REFSEQ FOUND		0.0491762	1 out of 12	1.30213	1.48943	1.3557	-3.18	2.15334	1.23	0.73	0.127209	0.83	0.79	0.83	0.98
M-021358-00	NM_019602	NM_019602.1	BTNL2	0.0493583	1 out of 12	-0.729209	0.623125	-0.659312	-1.66	0.835521	0.58	-0.63	-0.0239268	-3.18	-0.73	0.11	-0.45
M-024938-00	XM_293354	NM_001136533.1	DCAF8L2	0.0493978	1 out of 11	0.926816	1.17587	0.755872	-3.12	-1.09077	-1	0.32	NA	0.08	0.64	-0.01	0.64
M-030055-00	XM_378381	NO MATCH TO REFSEQ FOUND		0.0494038	1 out of 12	0.371439	-1.35656	-0.903272	-0.21	0.811884	0.76	-0.86	-0.703727	-3.18	-0.8	-0.64	-0.43
M-011952-00	NM_001623	NM_032955.1, NM_004847.3, NM_001623.3	AIF1	0.0499501	1 out of 12	-0.181574	0.135823	1.11013	-3.17	-0.738387	-0.82	-0.05	0.208732	-0.39	-0.64	0.45	-1.11
M-003529-04	NM_002827	NM_002827.2, XR_112163.1, XR_109624.1	PTPN1	0.0500411	1 out of 12	0.0333191	-0.0649321	0.580608	0.3	-1.64966	-3.17	0.86	0.701454	1.22	0.42	-0.47	-0.83
M-016420-00	NM_152463	NM_152463.2, NM_001166131.1	EME1	0.0501776	1 out of 12	0.0253103	-0.646988	-0.954624	0.42	-0.647179	-0.75	-0.21	-0.756352	-3.17	-1.58	-0.69	0.75
M-032471-00	NM_001005489	NM_001005489.1	OR5B17	0.050316	1 out of 11	-1.99953	-1.61836	-3.10187	0.17	0.341187	-0.22	-0.8	0.731595	-0.72	NA	-0.95	-0.95
M-016059-00	NM_145273	NM_145273.3, NM_001168324.1, NM_001168323.1, NM_001168322.1	CD300LG	0.0507235	1 out of 12	0.0490704	-0.573661	-3.16302	-1.38	1.13649	0.95	1.61	0.0918386	0.32	2.86	2.66	2.08
M-028207-00	XM_374066	NO MATCH TO REFSEQ FOUND		0.0508599	1 out of 12	0.849071	1.28255	-0.325501	-3.16	0.887546	0.65	-0.33	0.608798	1.57	-0.15	0.53	-0.95
M-009699-00	NM_001606	NM_212533.2, NM_001606.4	ABCA2	0.0509053	1 out of 12	-1.36514	-1.23951	-0.862331	0.27	-1.95449	-3.16	-1.49	-0.951011	-1.95	-0.43	-1.57	-0.02
M-003243-02	NM_001261	NM_001261.3	CDK9	0.051269	1 out of 12	0.813064	0.512974	0.04227	-0.94	-0.781262	-0.59	-1.11	0.114322	-0.21	0.25	-0.7	-3.16
M-017721-00	NM_003872	NM_201279.1, NM_201267.1, NM_201266.1, NM_201264.1, NM_018534.3, NM_003872.2	NRP2	0.0513599	1 out of 12	0.824387	0.184967	-3.15198	-1.92	-0.658455	-0.32	0.05	-0.0844703	-0.56	-0.92	-0.6	-0.66
M-018872-00	NM_182600	NR_026847.1	LOC286359	0.0515668	1 out of 11	-0.796854	-0.902443	-1.27305	0.16	-0.345589	0.27	-0.2	NA	-3.09	-1.52	-0.7	-0.53
M-028368-00	XM_371722	NM_001080478.1	LRRC14B	0.0516326	1 out of 12	-0.649276	-0.166517	0.450572	-3.15	1.35548	1.3	0.76	0.336783	0.58	0.6	1.25	0.65
M-020825-00	NM_017830	NM_017830.3, NM_001168254.1, NM_001079842.2, NM_001079841.2, NM_001079840.2, NM_001079839.2	OCIAD1	0.0517234	1 out of 12	1.24843	0.555199	1.18733	-0.5	-1.99695	-3.15	1.21	0.0193944	1.01	0.07	1.24	0.32
M-031619-00	XM_374338	NO MATCH TO REFSEQ FOUND		0.0518143	1 out of 12	-0.525409	0.394007	-1.66011	0.86	0.420188	-0.31	-1.16	-1.14962	-0.93	-3.15	-1.2	-0.28
M-011334-00	NM_002410	NM_002410.4	MGAT5	0.0518597	1 out of 12	0.199717	-0.0991253	-3.14836	-1.53	0.792341	0.81	0.74	0.15006	-0.23	0.23	-0.23	0.4
M-020697-00	NM_013265	NM_013265.2	C11orf2	0.0520414	1 out of 12	-0.296365	-0.394123	0.864693	-3.14	0.243088	0.37	0.55	-0.0821755	0.58	-0.03	-0.27	0.95
M-006298-00	NM_021007	NM_021007.2, NM_001040143.1, NM_001040142.1	SCN2A	0.0523998	1 out of 11	0.300025	0.135626	-0.379237	-3.07	0.524254	NA	0.58	-0.881006	0.62	-1.25	-0.34	0.18
M-005391-01	NM_021643	XR_133294.1, XR_132487.1, NM_021643.3, NR_027303.1	TRIB2	0.0524501	1 out of 12	0.314151	-0.537263	-0.400146	-0.6	0.674611	-0.55	1.24	-0.12373	-1.27	-1.26	-1.32	-3.14
M-032305-00	NM_001001411	NM_007153.3, NM_001001411.2	ZNF676, ZNF208	0.0525408	1 out of 12	-1.34574	-0.69294	-3.13984	-0.66	-0.176048	-0.9	-0.26	-0.618532	-1.63	-1.54	-1.29	-1.27
M-016522-01	NM_152518	NR_046111.1, NR_046110.1	AK056084, BC113052, LOC151009	0.0527224	1 out of 12	-0.514173	-0.385693	-3.13564	0.89	0.19147	-0.49	-0.58	0.685381	-1.52	-1.67	-1.42	-0.29
M-016528-00	NM_152506	NR_027272.1	LINC00479	0.0528132	1 out of 12	0.374062	-0.917762	-3.13188	-1.13	-0.316126	0.4	0.18	-0.771124	-0.4	-0.82	-1.19	-1.16
M-031235-00	XM_032678	NM_005815.4, NM_001080821.2	ZNF443, ZNF799	0.0529947	1 out of 12	1.2959	1.74579	0.137956	-3.13	0.779281	0.63	2	1.47913	-0.42	0.76	0.79	0.04
M-024338-00	XM_173160	XR_112784.1, XR_110313.1	AK056780	0.0530401	1 out of 12	1.63037	1.4996	1.52014	-3.13	0	-0.19	1.08	0.637663	1.37	0.28	-0.37	0.22
M-012831-00	NM_173713	NO MATCH TO REFSEQ FOUND	MTND5	0.0530854	1 out of 12	0.197888	0.160493	0.457831	-3.13	0.3925	-0.31	0.05	1.69717	0.57	0.4	0.28	1.06
M-005912-00	NM_017509	NM_017509.2, NM_138564.1, NM_138563.1	KLK15	0.0535391	1 out of 12	-1.5975	-0.968745	-3.12552	0.25	0.0389485	0.26	-1.55	-0.657422	-0.53	-1.33	-1.79	-1.51
M-006225-00	NM_012281	NM_012281.2	KCND2	0.0537204	1 out of 12	-0.143594	-0.499318	-0.270643	-3.12	-1.60189	-0.14	0.35	0.0939808	0.75	-0.27	0.05	0.18
M-019361-00	NM_000331	NM_199161.3, NM_001178006.1, NM_000331.4, NM_030754.4, NM_001199744.1, NM_001127380.2	SAA1, SAA2-SAA4, SAA2	0.0541055	1 out of 11	-1.24865	-0.518651	-0.620408	-0.16	-0.115392	NA	-1.7	-1.49716	-3.05	-0.94	-1.44	-1.27
M-020857-00	NM_017874	NM_001039140.1	C20orf27	0.0548081	1 out of 12	-0.697713	-0.890398	-0.443382	0.04	-3.10184	-1.8	0.29	0.323755	-0.8	-1.4	-0.38	-1.1
M-022029-00	XM_292225	NM_001012975.1	RNASE10	0.0548534	1 out of 12	1.3059	1.67251	0.941604	-3.1	0.114219	0.28	1.17	1.89703	0.69	0.63	0.56	0.08
M-018143-00	NM_018045	NM_018045.6, NM_001143888.1, NM_001143890.1, NM_001143889.1	BSDC1	0.0550346	1 out of 12	1.05513	-0.212334	-0.0207158	-0.84	-0.381422	0.36	0.53	0.244604	-3.1	-0.08	-1.41	-0.31
M-014847-00	NM_032306	NM_032306.3	ALKBH7	0.0556684	1 out of 12	-1.36572	-1.4712	-3.09139	-0.58	-0.239614	0.13	-0.97	-0.739254	-1.96	-0.84	-1.44	-1.53
M-012023-01	NM_005207	NM_005207.3	CRKL	0.0560304	1 out of 12	0.320551	-0.322231	1.84635	-0.56	-0.75791	-0.68	0.21	-0.253316	-3.09	0.68	1.02	1.43
M-018816-00	NM_024913	NM_024913.4, NM_001105533.1	C7orf58	0.0561661	1 out of 12	0.899133	0.829679	0.172727	-0.77	-0.34058	-0.77	1.92	0.148518	-0.35	-3.09	-1.27	0.24
M-013338-00	NM_144736	NM_144736.4, NM_001083946.1	C2orf56	0.0563018	1 out of 12	1.67286	1.07349	1.76419	-1.37	-3.08752	-1.04	0.31	1.0138	1.11	1.48	1.59	1.11
M-022286-00	XM_044580	NM_015206.2	KIAA1024	0.0569348	1 out of 12	-0.508254	-0.488513	-0.366347	-0.26	-3.07468	-0.97	-0.56	-0.357558	-0.14	-0.11	-0.63	-0.06
M-009617-00	NM_016280	NR_033740.1, NR_003276.2, NM_001266.4, NM_001025195.1, NM_001025194.1	CES1P1, CES1, CES1P2	0.0571156	1 out of 12	-0.794292	-1.33086	-0.225007	-3.07	-1.91743	-0.91	-1.37	-0.3141	-0.16	-0.65	-0.37	-0.27
M-007515-01	NM_000340	NM_000340.1	SLC2A2	0.0571354	1 out of 11	-0.527478	-0.296707	-1.76282	1.28	-0.990954	NA	-0.55	-0.119202	0.92	-1.52	-0.74	-3.01
M-030636-00	XM_370984	NM_001012984.2	C16orf86	0.0575083	1 out of 11	-0.10277	-0.54618	0.379908	-3	-0.68271	0.65	0.68	NA	1.97	0.95	0.6	-0.14
M-027838-00	XM_373985	NR_034099.1	LOC388948	0.0575674	1 out of 12	0.557332	0.472366	-1.43206	-0.22	-3.06425	-1.56	-0.37	-0.847609	0.23	0.53	-0.62	-0.32
M-030458-00	XM_372563	NO MATCH TO REFSEQ FOUND		0.0576126	1 out of 12	-0.129406	-0.147468	-0.614166	-3.06	-0.588746	-0.48	-0.79	-0.674789	-1.97	-1.43	-0.77	-1.99
M-029558-00	XM_379636	NR_027294.1	FAM201A	0.0577029	1 out of 12	-1.38772	-1.83135	-0.114867	-0.9	0.307378	-0.56	-1.11	-0.676901	-3.06	-0.33	-1.32	-0.03
M-004836-02	NM_002596	NM_212503.2, NM_212502.2, NM_002596.3	CDK18	0.0577933	1 out of 12	-0.973957	-0.794274	-0.22632	-1.47	0.243213	0.5	-1.8	1.50895	-3.06	-0.08	-1.8	-0.61
M-005272-00	NM_006185	NM_006185.2	NUMA1	0.0579739	1 out of 12	-0.489161	-0.870842	0.583613	-0.19	-1.55077	-1.6	-1.16	-0.980637	-1.15	-1.06	-0.9	-3.06
M-015463-00	NM_145165	NM_145165.3, NM_001204064.1, NM_001204063.1, NM_001202559.1, NM_001202558.1	CHURC1, CHURC1-FNTB	0.0582448	1 out of 12	0.115631	0.733101	-0.183263	0.62	-3.05425	-0.1	1.77	0.490178	0.52	NA	0.71	0.88
M-007025-00	NM_018684	NR_045044.1, NM_018684.3, NM_001178033.2, NM_001243804.1, NM_001178032.2	ZC4H2	0.0583351	1 out of 12	-0.606995	0.0431875	-3.05387	-0.33	0.423916	0.5	-0.93	-0.94664	-1.1	0.09	-0.9	-0.02
M-004694-01	NM_003870	NM_003870.3	IQGAP1	0.0585156	1 out of 12	-0.901608	-0.456825	-1.45572	-3.05	-1.24932	-0.46	-1.23	-1.07091	0.79	-0.57	-1.48	-0.61
M-008270-00	NM_005625	NM_005625.3, NM_001007070.1, NM_001007069.1, NM_001007068.1, NM_001007067.1	SDCBP	0.0585608	1 out of 12	-0.0959277	0.21105	0.793001	-3.05	1.00078	0.86	2.11	0.892337	0.54	0.26	0.63	1.52
M-019132-00	NM_144567	NM_144567.3	ANGEL2	0.058651	1 out of 12	0.815408	1.26218	-0.145703	0.89	-0.617935	-3.05	0.75	-1.12141	0.48	0.37	1.19	1.59
M-005927-00	NM_198148	NM_198148.2	CPXM2	0.0586962	1 out of 12	1.17454	0.693593	0.663247	-0.61	-0.67076	-3.05	0.89	-0.616556	1.7	0.79	1.02	0.56
M-008192-00	NM_020140	NM_181670.3, NM_152788.4, NM_020140.3, NM_001204081.1, NM_001204080.1, NM_001204079.1, NM_001204070.1, NM_001204069.1, NM_001204068.1, NM_001204067.1, NM_001204066.1, NM_001204065.1	ANKS1B	0.0587413	1 out of 12	-0.255131	-0.798085	0.411529	-0.31	0.755883	-0.43	0.41	-0.755655	-3.05	-1.45	-1.34	0.38
M-021089-00	NM_018158	NM_018158.2	SLC4A1AP	0.0588333	1 out of 11	-0.255754	-0.722032	1.35897	1.46	-2.98378	NA	0.52	1.17049	1.08	0.84	0.37	0.62
M-008918-00	NM_003848	NM_003848.3, NM_001177599.1	SUCLG2	0.0590571	1 out of 12	0.0540242	-0.219073	-0.959522	0.33	-3.04875	-1.57	0.11	-0.243112	0.35	-0.66	-1.32	0.07
M-017735-00	NM_178449	NM_178449.3	PTH2	0.0592826	1 out of 12	-0.925424	-0.41591	-3.0468	-0.74	-1.12262	-1.41	-0.22	-0.821915	-0.07	0.18	-1.82	-0.78
M-018193-00	NM_032572	NM_032572.3	RNASE7	0.059463	1 out of 12	-0.128339	0.509791	-0.0298411	-3.04	-0.920742	-0.14	0.05	-0.290383	-0.95	-0.21	0.05	0.36
M-014977-00	NM_032735	NM_032735.2	BEST3	0.0595081	1 out of 12	-0.148842	NA	0.293671	-3.04	0.158463	-0.02	0.02	-0.801932	-0.9	0.02	0.68	0.75
M-006256-00	NM_022055	NM_022055.1	KCNK12	0.0595983	1 out of 12	0.421161	0.674491	-1.01933	-0.33	-0.151378	-3.04	-0.31	0.0671024	-0.12	-0.73	-0.81	NA
M-016966-00	NM_017828	NM_017828.3, XM_929612.3, XM_496078.4, XM_003118667.1, XM_001718522.1, XM_001714437.2	COMMD4	0.0599138	1 out of 12	-0.398652	-1.4509	0.111899	0.28	0.215586	-0.64	-0.48	-0.236332	-0.32	0.95	-0.61	-3.04
M-020871-00	NM_018195	NM_018195.3, NM_001082970.1, NM_001082969.1	C11orf57	0.0600941	1 out of 12	1.28578	1.08138	-0.137728	-3.03	-1.71534	-1.81	0.12	1.82465	0.62	0.02	-0.04	1.08
M-012425-00	NM_012162	NM_024555.4, NM_012162.2	FBXL6	0.0601391	1 out of 12	-0.0925122	-0.285966	0.0708253	-3.03	0.53251	0.55	2.02	0.038631	-0.63	0.72	0.47	-0.41
M-014172-00	NM_015488	NM_022572.4, NM_015488.4	PNKD	0.0601978	1 out of 11	-0.47022	0.21748	-0.818275	-0.12	1.21215	NA	-1.51	-0.242186	-1.52	-0.46	-1.24	-2.97
M-029511-00	XM_372110	XM_003403755.1, XM_003403385.1, NM_001170.1, NR_002817.2	AQP7P1, AQP7P3, BC070322, AQP7	0.0602292	1 out of 12	-0.136824	0.142964	0.457392	-0.19	-1.60324	-3.03	0.65	0.625787	0.85	-0.58	0.66	1.31
M-017261-00	NM_015950	NM_015950.3	MRPL2	0.0602743	1 out of 12	0.415936	-0.919801	-1.44148	1	-0.811161	-3.03	-0.31	1.11077	-0.89	-0.07	-0.67	0.41
M-010092-02	NM_002382	NR_045122.1, NM_197957.2, NM_145116.1, NM_145114.1, NM_145113.1, NM_145112.1, NM_002382.3	MAX	0.0603218	1 out of 11	-0.614039	-0.544339	-2.96796	-1.09	0	NA	-0.63	-0.102116	-0.22	0.53	0.07	0.01
M-013331-00	NM_015904	NM_015904.3	EIF5B	0.0604095	1 out of 12	-1.46497	-1.42853	-1.17033	-0.49	-0.834744	-1.03	-0.79	0.249839	-3.03	-0.09	-1.67	0.1
M-009331-00	NM_031933	NM_058244.2	WNT8A	0.0605896	1 out of 12	-0.497228	-0.686685	-1.35921	0.76	-0.736857	-1.05	-1.2	-0.174393	-0.8	-1.36	-1.86	-3.03
M-009280-00	NM_003725	NM_003725.2	HSD17B6	0.0608148	1 out of 12	-0.148832	-0.365313	0.439071	-3.02	0.240258	0.24	0.74	1.20335	0.14	0.69	-0.27	0.26
M-007529-00	NM_173851	NM_173851.2, NM_001172815.1, NM_001172814.1, NM_001172813.1, NM_001172811.1	SLC30A8	0.0608599	1 out of 12	0.809003	0.283416	0.0584131	-3.02	0.164897	0.28	-0.47	0.166833	0.24	0.34	0.45	0.42
M-026943-00	XM_370693	NR_026893.1, NM_002702.3	POU6F1	0.0612304	1 out of 11	0.521701	0.553626	-0.354105	0.24	-2.95429	NA	0.1	0.706937	-0.05	1.08	1.12	0.37
M-016542-00	NM_015023	NM_015023.3	WDTC1	0.0613551	1 out of 12	-1.3754	-1.26677	-3.01878	-0.19	-0.528702	0.48	-1.39	1.12061	0.45	-0.2	-0.74	-1.11
M-009851-00	NM_001608	NM_001608.3	ACADL	0.0615801	1 out of 12	0.728247	-1.90806	-3.01749	-0.9	-0.891101	0	-1.31	-1.61942	-1.95	-1.45	-1.58	-1.74
M-015121-00	NM_033375	NM_033375.4, NM_001080950.1, NM_001080779.1	MYO1C	0.0616701	1 out of 12	1.22179	0.737528	-3.01541	0.49	-0.799453	-0.11	0.67	0.910919	0.39	-0.86	-0.34	1.05
M-008050-00	NM_003999	NM_003999.2, NM_001168355.1	OSMR	0.061895	1 out of 12	0.318043	-0.529551	0.115914	-0.83	-0.926583	-3.01	0.59	-0.422133	1.26	-0.5	0.69	-0.05
M-027732-00	XM_371359	NM_001243536.1, NM_001243535.1, NM_001145210.2	ANKRD65	0.06194	1 out of 12	-1.8394	-1.949	-1.46381	-0.26	-0.653646	-0.27	-0.73	-0.816161	-3.01	0.39	-1.18	-0.67
M-008253-00	NM_012203	NM_012203.1	GRHPR	0.0621199	1 out of 12	0.656148	-0.858644	0.106525	-1.86	-1.6291	-1.1	0.07	-0.607734	-1.19	-0.84	-1.18	-3.01
M-008748-00	NM_000281	NM_000281.2	PCBD1	0.0621382	1 out of 11	-0.102991	-0.773886	-2.94483	0.38	-1.1197	NA	-1.47	-1.64781	-1.78	-1.53	-0.92	-1.29
M-020491-01	NM_013433	NM_013433.4, NM_001136196.1, NM_001136195.1	TNPO2	0.0622652	2 out of 24	-1.2452	-1.45	-0.245389	-0.99	-3.49813	-2.03	-0.5	0.844559	-1.98	-0.84	-0.89	-0.8
M-018139-00	NM_024640	NM_024640.3	YRDC	0.0623448	1 out of 12	0.160587	-0.891058	-3.00448	-0.81	0.860339	0.5	-1.19	-1.41577	-1.65	-0.66	-0.96	-1.23
M-004436-00	NM_007217	NM_145860.1, NM_145859.1, NM_007217.3	PDCD10	0.0623856	1 out of 11	0.772588	0.63234	0.0564313	-2.94	1.37494	NA	-0.21	0.0920719	0.64	0.98	0.87	0.15
M-027999-00	XM_374020	NR_040001.1	LOC375295	0.0626595	1 out of 12	-0.950732	-0.293178	-0.692864	-0.61	-0.318495	0.24	-1.39	-1.07003	-3	-0.79	-0.96	-0.25
M-012591-00	NM_002618	NM_002618.3	PEX13	0.06321	1 out of 11	-0.411498	-0.890573	-0.0607212	-0.2	-2.9318	NA	-0.81	0.697122	-1.75	-0.73	-0.36	-0.39
M-020569-00	NM_016407	NM_016407.3	C20orf43	0.0633335	1 out of 12	-0.891061	-0.47599	-1.16013	-2.99	1.13338	0.47	-0.3	0.141605	0.31	-0.67	0.23	1.31
M-021346-00	NM_014519	NM_014519.2	ZNF232	0.0634682	1 out of 12	-0.344262	-0.155063	-0.412087	0.25	-0.925694	-2.99	-0.36	1.74147	0.77	0.45	1.08	-0.66
M-005846-01	NM_001336	NM_001336.3	CTSZ, AK310046	0.0636928	1 out of 12	-0.986697	-0.386411	-1.85238	-1.09	-1.14303	0.3	-1.13	-0.17969	-0.55	-1.36	-0.36	-2.99
M-016834-00	NM_013260	NM_013260.6	SAP30BP	0.0637867	1 out of 11	-1.50168	-1.42371	-1.06389	-1.32	0.0223957	NA	-0.18	0.0378946	-2.93	0.1	-1.52	-0.82
M-019848-00	NM_004772	NM_004772.2, NM_001142483.1, NM_001142482.1, NM_001142481.1, NM_001142480.1, NM_001142479.1, NM_001142478.1, NM_001142477.1, NM_001142476.1, NM_001142475.1, NM_001142474.1	NREP	0.0639173	1 out of 12	-0.393904	-0.857976	-2.98671	0.1	-0.277999	-1.84	-1.58	-0.60093	-1.47	-1.76	-1.44	-1.37
M-010991-00	NM_000479	NM_000479.3	AMH	0.064052	1 out of 12	-0.06531	-1.47334	-0.323166	-0.36	-2.9827	-1.65	0.23	-0.460375	-1.76	0.51	0.64	1.42
M-006996-00	NM_018014	NM_138559.1, NM_022893.3, NM_018014.3	BCL11A	0.0641417	1 out of 12	-0.358103	-0.539757	-0.433387	-0.31	-2.9818	-1.53	-0.29	-0.310735	-0.87	-0.91	0.41	-1.63
M-016307-00	NM_153813	NM_153813.2	ZFPM1	0.0642315	1 out of 12	0.282945	-0.328738	2.4453	-2.98	1.2326	-0.14	-0.05	0.039094	-0.52	0.94	0.86	1.38
M-016130-00	NM_021948	NM_198427.1, NM_021948.4	BCAN	0.0642764	1 out of 12	-0.387796	-0.0553428	-0.252643	-2.98	0.836298	0.77	0.2	-0.51291	0.79	0.94	1.72	1.22
M-008290-01	NM_016216	NM_016216.3	DBR1	0.0645008	1 out of 12	-0.633115	-1.00675	-0.514853	-0.05	-1.6856	-1.39	-1.37	-1.24515	-1.42	-2.98	-1.54	-1.2
M-024499-00	XM_116384	XM_377884.3, XM_001131132.2, XM_001131099.2, XM_001131091.2, XM_373077.2, XM_001715032.1		0.0645276	1 out of 11	-1.7214	-1.4662	-0.520472	-2.92	-0.454166	-0.17	-0.24	-0.486703	0.45	NA	-0.68	0.16
M-012368-00	NM_007278	NM_007278.1	GABARAP	0.0645688	1 out of 11	-0.743701	-1.2674	0.603683	-2.92	0	NA	0.12	0.786455	-0.48	0.47	0.44	-0.51
M-005359-00	NM_006875	NM_006875.3	PIM2	0.0647699	1 out of 12	-0.108745	0.708913	-0.973834	-1.35	-0.54312	-1.79	-1.21	-0.429646	-1.29	-1.31	-1.19	-2.98
M-013167-00	NM_020865	NM_020865.2, NM_001114397.1	DHX36	0.0648148	1 out of 12	-0.322046	-0.724892	-0.462122	-0.08	-2.97873	-1.05	-0.35	-1.10264	-1.43	-1.97	-1.14	-1.59
M-016990-00	NM_152556	NM_152556.2	C7orf60	0.0649045	1 out of 12	-1.54471	-0.877598	-0.48336	0.85	-2.97425	-1.24	-1.54	-1.93856	-0.57	-0.21	0.36	0.46
M-022182-00	XM_069595	NM_001005504.1, NM_001005277.1, NM_001005224.1, NM_001005221.2	OR4F16, OR4F21	0.065039	1 out of 12	-0.166965	0.0467678	-1.14518	-2.97	1.03327	0.67	-1.13	0.0419445	-1.43	-0.08	-0.74	-0.28
M-011741-00	NM_002510	NM_002510.2, NM_001005340.1	GPNMB	0.0651736	1 out of 12	0.507402	0.0730037	-0.305063	-2.97	-1.32231	-1.32	1.2	-0.337485	0.5	0.09	0.14	NA
M-019399-00	NM_018996	NM_018996.3, NM_001142640.1	TNRC6C	0.0653978	1 out of 12	0.35536	0.402666	-1.50494	-0.05	-0.320406	0.26	-0.63	-0.866741	0.34	-2.97	-0.49	0.6
M-018654-00	NM_032152	NM_032152.4	PRAM1	0.0655771	1 out of 12	-0.727618	-1.1122	0.1253	-0.69	-2.96869	-1.34	-0.7	-0.89951	-1.71	-0.99	-0.93	-1.21
M-005426-01	NM_000024	NM_000024.5	ADRB2	0.0656594	2 out of 24	-1.97193	-1.65065	-3.29994	-0.64	-0.888058	0.36	-1.58	-0.83888	-2.24	-0.9	-1.47	-0.52
M-028396-00	XM_379320	NR_033975.1	LOC401177	0.0657614	1 out of 11	-0.74034	-0.242797	0.27696	-1.49	-1.14518	-2.9	-1.54	-0.928309	-1.4	NA	-1.46	-0.27
M-004379-02	NM_004874	NM_004874.3, NM_001204878.1	BAG4	0.065846	1 out of 12	0.575104	0.844038	0.247576	-0.41	-2.96023	1.03	0.45	0.227634	1.46	1.11	0.4	0.35
M-009220-01	NM_005778	NR_036627.2, NM_005778.3	RBM5	0.0658908	1 out of 12	0.466908	0.0908119	-0.967089	0.62	-1.58325	-2.96	0.1	0.944229	-0.87	0.78	0.58	-0.47
M-023613-00	XM_209569	NM_020131.3		0.0665179	1 out of 12	-2.9556	-1.64385	0.281546	-1.63	0.853508	0.93	-0.65	-0.894818	-0.97	-0.22	1.38	-1.38
M-009633-00	NM_139242	NM_139242.3	MTFMT	0.0670999	1 out of 12	-1.1171	-0.868154	-1.61367	-1.03	-0.784858	-1.76	-0.41	0.966362	-2.95	0.39	-0.79	0.45
M-016518-00	NM_153031	NR_026830.1	FLJ32063, AK056625	0.0671894	1 out of 12	-0.711319	-0.177696	-0.453888	-1.1	-0.404515	0.55	-0.8	-0.666061	-0.65	-2.95	0.27	-0.31
M-012187-00	NM_006025	NM_006025.3, NM_001172440.1, NM_001172439.1	ENDOU	0.0673236	1 out of 12	0.186963	0.366163	-0.789732	-0.78	-2.94874	-1.45	-0.87	-0.502972	0.47	-1.21	0.59	-1.36
M-017290-00	NM_139286	NM_139286.3	FKBP15, CDC26	0.0673684	1 out of 12	-0.228007	0.0328504	-0.283241	-0.12	-2.94791	-0.6	-0.75	0.566652	-0.53	-0.57	-0.92	0.12
M-004225-00	NM_000392	NM_000392.3	ABCC2	0.0677323	1 out of 11	1.34579	2.11732	0.641004	-2.88	-0.231936	NA	0.39	0.548676	0.2	-0.03	-0.4	-0.71
M-032391-00	NM_001004332	NO MATCH TO REFSEQ FOUND		0.067771	1 out of 12	0.410515	1.00439	0.560031	-2.94	-0.0252655	-1.19	-0.9	0.870172	1.11	0.99	1.19	0.93
M-028728-00	XM_379461	NO MATCH TO REFSEQ FOUND		0.0679051	1 out of 12	-0.237561	0.0334673	-1.89306	0.18	-1.42336	-2.94	-1.31	-0.238102	-0.6	-0.64	1.07	0.1
M-028770-00	XM_376622	NR_027393.1, NR_027392.1, NM_033547.3	INTS4L1, INTS4L2, INTS4	0.0679499	1 out of 12	-1.49372	-1.95737	-1.12478	-0.49	-1.81622	-2.94	-1.56	-1.5537	-1.26	-1.7	-1.81	-1.27
M-017636-00	NM_015665	NM_015665.5, NM_001173466.1	AAAS	0.0679946	1 out of 12	-1.24088	-0.70815	-0.569966	-0.09	-1.25359	-2.94	-0.1	1.06248	-0.61	0.32	0.37	0.18
M-032144-00	NM_207459	NM_207459.3	TEX19	0.0682628	1 out of 12	-1.29894	-0.791087	-1.5556	0.09	-1.09994	-0.37	-1.33	-0.451126	-2.94	-0.9	-1.08	-1.56
M-008977-00	NM_003707	NM_003707.2	RUVBL1	0.0686204	1 out of 12	-1.25183	-0.919235	-2.93625	0.12	0	0.34	-0.76	0.0623331	-0.82	-0.58	-0.81	0.02
M-019109-00	NM_033405	NM_033405.3, NM_001037335.2	PRIC285	0.0687991	1 out of 12	-0.334697	0.661472	-2.93062	-1.07	0.297871	-0.21	0.13	0.839305	-1.87	-1.32	-0.61	-1.99
M-022765-00	XM_292889	NM_001134462.1	NOTO	0.0688438	1 out of 12	-0.617996	-0.669211	1.20685	-2.93	0.24797	0	-0.99	-1.30316	-0.7	-0.47	-1.41	0.36
M-011502-00	NM_003717	NM_003717.2	NPFF	0.0689332	1 out of 12	-0.876682	-0.4699	-0.129072	-2.93	1.05715	0.96	0.51	0.807649	-0.56	1.57	0.66	0.74
M-026367-00	XM_291704	NO MATCH TO REFSEQ FOUND	AK022914, BC016035, BC041856	0.0690225	1 out of 12	-0.66873	0.167155	-0.463533	-2.93	-0.769893	-1.64	-0.39	-0.46795	0.28	-0.88	NA	-0.21
M-020941-00	NM_015899	NR_037144.1, NM_032639.3, NM_001197027.1, NM_001197026.1	PLEKHA8, PLEKHA8P1, PHF6	0.0690672	1 out of 12	1.27368	-0.00242678	-0.0881504	-2.93	-0.956043	-0.66	0.08	-0.236641	0.98	2.3	1.51	1.19
M-010657-00	NM_014390	NM_014390.2	SND1	0.0691565	1 out of 12	0.666541	-0.0748542	0.114822	-0.24	-0.921459	-2.93	0.41	0.665135	-0.85	0.82	0.27	0.1
M-005762-00	NM_030957	NM_030957.2	ADAMTS10	0.0692012	1 out of 12	-1.04145	-1.04593	-1.79642	-1.08	-1.55582	-2.93	-1.08	-0.0332155	0.1	-0.07	-0.84	-1.87
M-018983-00	NM_002255	XM_003403577.1, XM_003119121.1, XM_003119116.2, XM_003119113.2, XM_002344453.3, NM_002255.5, NM_001080772.1, NM_001080770.1	KIR2DL4, KIR3DL1, KIR2DS4	0.0698263	1 out of 12	-0.639419	-0.939697	0.367251	-0.5	-2.92667	-0.39	0.81	-0.389073	0.17	0.03	-0.19	-1.13
M-005300-00	NM_014911	NM_014911.3	AAK1	0.0698709	1 out of 12	-0.978048	-0.735534	-2.92592	-1.66	-0.508108	-1.18	-0.52	-0.542105	0.33	-0.8	-1.37	-0.82
M-027638-00	XM_371222	NM_001013641.1	TMEM82	0.0701387	1 out of 12	-1.69869	-0.523285	-2.92042	0.4	-1.82103	-1.12	0.03	-0.359905	-1.75	-0.98	-1.44	-0.95
M-009623-00	NM_000229	NM_000229.1	LCAT	0.0702725	1 out of 12	-1.99407	-0.995048	-0.388692	0.37	-1.3362	-2.92	-0.32	0.333197	-0.14	-0.72	-1.79	-1.12
M-008180-00	NM_002803	NM_002803.3, NM_001204453.1	PSMC2, RALYL, TBC1D5	0.0703618	1 out of 12	-0.424756	-0.196625	-0.204814	-0.84	0	0.19	-1.25	-0.263873	-2.92	0.26	-0.51	-1.39
M-015256-00	NM_080668	NM_080668.3	CDCA5	0.0704956	1 out of 12	-0.654036	-0.731085	-1.10575	-0.19	-1.83846	-1.6	0.79	-0.0979506	-2.92	0.56	-1.08	1.13
M-004996-00	NM_016275	NM_016275.3	SELT	0.0706294	1 out of 12	-1.00239	-1.21153	-1.68716	0.14	-0.150975	-0.19	-1.02	-1.06523	-1.57	-1.93	-1.49	-2.92
M-014672-00	NM_030922	NM_030922.6, NM_001184889.1, NM_001184888.1, NM_001008894.2, NM_001008892.2, NM_001008860.2	NIPA2	0.0708078	1 out of 12	-0.255513	0.262505	0.111583	-1.63	-2.91554	-1.06	-0.26	-0.0509521	-0.74	-0.9	-1.54	-0.75
M-014874-00	NM_032352	NM_032352.3	BRMS1L	0.070897	1 out of 12	0.584343	-0.199746	-0.761713	1.14	-1.36706	-2.91	-0.43	-0.886858	-1.02	-0.88	0.03	-0.37
M-025793-00	XM_070619	NM_001136271.2	NKX2-6	0.0709679	1 out of 11	-0.82366	-0.248469	-0.465677	-0.92	-1.81609	-2.85	-0.42	NA	-1.68	-1.09	-1.13	-1.53
M-022187-00	XM_294960	NM_001114748.1	TMEM240	0.0714319	1 out of 12	-0.342173	0.334414	-0.326039	-2.9	0.0866295	-0.23	0.22	0.676065	0.96	0.56	0.76	0.54
M-012660-00	NM_152943	NM_152943.2, NM_003415.2, NM_001165887.1, NM_001165886.1, NM_001165885.1, NM_001165884.2, NM_001165883.1, NM_001165882.2, NM_001165881.2	ZNF268	0.0714764	1 out of 12	1.38823	1.41003	0.857015	-2.9	0	-0.22	0.17	0.348262	0.46	0.7	0.75	1.22
M-009920-01	NM_006834	NM_006834.3	RAB32	0.0715656	1 out of 12	-0.887152	-0.0173611	-1.05744	-1.5	-1.59448	-2.9	-0.76	-0.0117068	0.75	-1.13	-0.59	-0.66
M-004214-01	NM_014586	NM_014586.1	HUNK, CALHM2	0.0716101	1 out of 12	-0.980865	-0.985355	-1.15337	-0.45	-1.24387	-2.9	-0.76	-1.64448	0.02	-1.09	-0.38	-1.54
M-007177-00	NM_182972	NM_182972.2, NM_001077397.1	IRF2BP2	0.0716992	1 out of 12	-1.45525	-0.901482	-1.95111	-0.16	-1.35468	-0.48	-1.65	0.190918	-2.9	-1.96	-0.96	-1.68
M-027338-00	NM_017742	NM_017742.4	ZCCHC2	0.0717883	1 out of 12	1.09584	0.855086	-0.887986	-0.88	-1.91209	-0.98	0.14	-0.509334	-0.69	-2.9	-1.28	-1.3
M-031621-00	XM_374339	NO MATCH TO REFSEQ FOUND		0.0718329	1 out of 12	0.011473	0.0600058	-1.94655	-0.83	0.730205	-0.01	-1.09	-0.756431	-0.52	-2.9	-1.56	-1.58
M-020132-00	NM_006231	NM_006231.2	POLE	0.0718774	1 out of 12	-0.997271	-0.454278	-1.28438	-0.79	-0.696046	-0.66	-1.48	-0.120583	-1.88	-1.17	-2.9	-1.09
M-018385-00	NM_024954	NM_024954.3	UBTD1	0.071922	1 out of 12	0.184206	1.07577	-2.89992	1.16	1.18425	1.26	0.22	-0.426766	0.11	1.05	0.5	0.5
M-023121-00	XM_117266	NM_001102659.1	LOC200726	0.0721001	1 out of 12	-1.10951	-0.751464	0.0974292	0.6	-0.1751	-0.29	0.49	-2.89816	-0.85	-1.14	-0.95	0.49
M-004637-00	NM_004409	NM_004409.3, NM_001081563.1, NM_001081562.1, NM_001081560.1	DMPK	0.0721447	1 out of 12	-0.578146	-0.991212	0.168265	-0.69	-2.89598	-1.83	-0.9	-0.899171	-0.06	-1.09	-1.67	-1.6
M-017489-00	NM_002795	NM_002795.2	PSMB3	0.0722337	1 out of 12	-1.39518	-1.01526	-2.89418	-0.68	-0.198161	-0.07	-1.4	-1.35717	-1.41	-0.52	-1.27	-1.24
M-032258-00	BC025985	NO MATCH TO REFSEQ FOUND	IGHE, IGH@, DKFZp686O16217, abParts, IGHG1	0.072439	1 out of 11	-1.95807	-1.65539	-0.812807	-0.24	-2.83692	NA	-0.21	0.137539	-1.35	-1.44	-1.61	-1.31
M-008035-00	NM_002445	NM_138716.2, NM_138715.2, NM_002445.3	MSR1	0.0725899	1 out of 12	-0.734842	-0.359597	-1.51976	-0.74	1.67767	-2.89	0.12	-1.08106	0.03	-0.8	-1.03	-1.21
M-004501-04	NM_021960	NM_021960.4, NM_001197320.1	MCL1, KRT71	0.0726431	1 out of 11	-0.184085	-0.104164	0.00653097	0.95	0.415955	NA	-1.12	-2.83167	-1.79	0.15	0.94	0.29
M-015596-00	NM_014343	NM_014343.2, NM_001185080.1	CLDN15	0.0727679	1 out of 12	-0.793599	-0.0209845	0.362224	-0.86	-1.01291	-0.87	0.03	0.0282783	-2.89	-0.63	-1.89	-1.42
M-018388-00	NM_173802	NM_173802.3, NM_001135864.1, NM_001135863.1	METTL20	0.0730513	1 out of 11	0.282585	-0.530775	-0.0846472	-0.78	-1.29446	-2.83	0.5	NA	0.84	-1.26	-0.81	-0.33
M-008937-00	NM_017857	NM_017857.3	SSH3	0.0734353	1 out of 12	-1.54432	-1.57571	-2.88056	-0.53	0.465016	0.52	2.18	0.91084	0.4	1.22	1.81	2.4
M-012958-00	NM_018262	NM_052990.1, NM_052989.1, NM_052985.2, NM_018262.2	IFT122	0.0735242	1 out of 12	2.31393	2.31557	0.594707	-2.88	1.26354	0.98	0.64	2.28399	1.44	-0.04	0.65	0.59
M-005742-00	NM_003272	NM_003272.3	GPR137B	0.0735687	1 out of 12	-0.0383219	-0.236607	1.45835	-2.88	-0.288879	0.28	0.82	1.19137	1.9	-1.6	-0.7	NA
M-012873-00	NM_015243	NM_181661.2, NM_152564.3, NM_017890.3, NM_015243.2	VPS13B	0.0737021	1 out of 12	-1.54983	-1.1795	-0.613796	0.41	-1.7536	-2.88	-0.9	-0.897231	-0.82	0.43	0.04	-0.47
M-018396-00	NM_024864	NM_024864.3	MRM1	0.0739244	1 out of 12	-0.391902	-0.770165	-1.04661	0.49	-1.33887	-1.06	-0.82	0.557728	-2.88	0.05	-0.79	-0.91
M-008249-00	NM_032552	NM_138709.1, NM_032552.2	DAB2IP	0.0739689	1 out of 12	3.26e-05	-1.85144	-0.221742	-0.37	-0.893102	-0.57	-1.34	0.0158813	-2.88	-1.18	-1.15	-1.29
M-020315-00	NM_018093	NM_018093.2	WDR74	0.0743689	1 out of 12	-0.760992	-0.47456	-2.87921	0.37	1.15984	0.11	-1.52	-1.12374	-0.27	-1	-0.84	-0.77
M-031149-00	XM_209163	NR_002938.3	LOC284379	0.0743971	1 out of 11	-0.690442	-0.772567	-0.160303	0.02	0.762807	0.92	0.21	NA	-2.82	-0.74	-0.17	0.15
M-013491-00	NM_018669	NM_033661.3, NM_018669.4	WDR4	0.0747243	1 out of 12	0.623379	-0.442269	1.73538	-2.87	0.631294	0.67	1.11	-0.435825	0.84	-0.29	-0.31	-0.23
M-019673-00	NM_002506	NM_002506.2	NGF	0.0747687	1 out of 12	0.163566	0.718624	-0.293971	-2.87	-1.3283	-0.85	0.88	-0.374969	0.21	0.1	0.16	0.89
M-019117-00	NM_007045	NM_194429.1, NM_007045.2	FGFR1OP, CCR6	0.0749268	1 out of 11	1.31854	0.548266	1.28681	-2.81	0.556382	NA	1.51	0.969005	1.46	0.21	0.84	1.98
M-017632-00	NM_007263	NM_199444.1, NM_199442.1, NM_007263.3	COPE, HOMER3	0.0749908	1 out of 12	-1.30723	-1.66861	0.283205	-0.23	-1.96523	-2.87	-0.12	-0.410831	-0.44	0.09	-1.19	-0.58
M-014748-00	NM_031892	NM_031892.2, NM_001184960.1, NM_001024666.2	SH3KBP1	0.0750083	1 out of 11	0.161348	-0.57577	-0.258936	-2.81	0.416454	NA	-0.05	1.77689	-0.37	-0.65	0.5	0.77
M-019812-00	NM_004524	NM_004524.2, NM_001031803.1, NM_001015002.1	LLGL2	0.0750796	1 out of 12	-0.662316	-0.229116	-1.27518	0.69	-1.30892	-2.87	-0.59	-1.64437	-0.76	-0.59	-1.21	0.04
M-020758-00	NM_017762	NM_017762.2	MTMR10	0.0751684	1 out of 12	-0.0773792	-0.998509	0.293224	-1.09	0.0129612	-0.05	0.43	0.491031	-2.87	-0.14	-0.02	1.36
M-019297-00	NM_194309	NR_026960.1	LINC00319	0.0756123	1 out of 12	-0.575955	-0.587259	-0.117178	0.01	-1.09013	0.16	-1.21	-0.696106	-1.79	-1.17	-1.86	-2.87
M-030727-00	XM_370939	XM_003118710.1, XM_002343430.3	NPIPL1	0.0758342	1 out of 12	-2.86687	-0.70701	-1.30235	0.53	-0.690705	-0.67	-1.38	-0.556167	-1.33	0.72	NA	-0.74
M-016576-00	NM_138791	NM_001113475.2	NOXRED1	0.0759229	1 out of 12	0.465839	0.806423	2.77865	0.41	0.731838	-0.83	0.82	-2.86539	-0.43	0.89	-0.8	0.86
M-009774-00	NM_001273	NM_001273.2	CHD4	0.0760116	1 out of 12	-0.546663	-1.35433	-2.86385	0.01	-0.802861	-0.93	-0.91	-1.75868	-0.82	-0.59	-0.82	-0.89
M-015018-00	NM_032842	NM_032842.3	TMEM209	0.076056	1 out of 12	-0.167168	1.21414	0.0662785	-2.86	1.3121	0.9	1.48	1.48314	0.15	1.29	1.12	0.95
M-030020-00	XM_372366	NM_001005167.1	TRIM5, OR52E6	0.0761004	1 out of 12	0.270037	0.0194816	0.54549	-2.86	0.671669	0.86	1.52	-0.454884	0.35	-0.03	0.47	0.28
M-018403-00	NM_016467	NM_016467.4, NM_001128150.1	ORMDL1	0.0761447	1 out of 12	-0.062861	-0.119917	-0.497341	-2.86	-0.519139	0.06	-0.24	-0.694155	0.43	-0.54	-0.47	-0.83
M-005984-00	NM_007262	NM_007262.4, NM_001123377.1	PARK7, AX747125	0.0762295	1 out of 11	-1.26566	-1.44769	-2.80825	-0.52	-0.690634	NA	-0.75	-1.65867	-1.3	-0.76	-0.74	-1.79
M-004260-01	NM_004954	NM_017490.3, NM_004954.4, NM_001039469.2, NM_001163297.1, NM_001163296.1	MARK2	0.0763221	1 out of 12	-0.557399	0.0542303	-1.1191	-1.01	-0.921314	-0.7	-1.47	NA	-2.86	-0.71	-0.71	-0.2
M-011928-00	NM_004229	NM_004229.3	MED14	0.0763665	1 out of 12	-1.97816	-1.52637	-1.31494	0.48	-0.944885	-0.61	-1.87	-1.12218	-2.86	-1.4	-1.72	-1.21
M-031562-00	XM_374333	NR_028407.2	ARMCX4	0.0765549	1 out of 11	-0.696278	-0.54569	0.821266	-2.8	-0.593085	-0.48	-0.58	2.18632	0.72	NA	0.13	1.21
M-005508-00	NM_153002	NM_153002.2, NM_001168271.1	GPR156	0.0766769	1 out of 12	0.855947	-1.71056	-0.429	-0.19	0.297191	-0.54	0.58	-1.1729	-1.58	-1.04	-1.92	-2.86
M-016335-00	NM_024329	NM_024329.5	EFHD2	0.0770758	1 out of 12	1.01301	-1.3591	-1.55538	-2.85	-0.825028	-0.73	-0.98	1.33202	-1.47	-0.47	0.15	-1.02
M-011925-01	NM_004228	NM_017457.5, NM_004228.6	CYTH2	0.077253	1 out of 12	-1.67786	-1.28832	-1.2702	-0.92	-0.201768	-0.49	-1.9	-1.17676	-2.85	-1.34	-1.1	-0.67
M-017676-00	NM_014943	NM_014943.3	ZHX2	0.077386	1 out of 12	-0.221506	-0.112327	-1.34247	-0.82	-0.601543	0.08	-1.29	0.0252439	-0.41	-1.41	-0.72	-2.85
M-012100-00	NM_005512	NM_005512.2, NM_001128922.1	LRRC32	0.0774746	1 out of 12	-1.28505	-1.4151	-0.673707	0.27	-0.75535	-0.92	-1.58	0.0732609	-0.87	-0.87	-0.75	-2.85
M-015648-00	NM_006165	NM_006165.3, NM_001143835.1	NFRKB	0.0776523	1 out of 11	0.285245	0.553792	-1.23728	-2.79	-0.525717	NA	-0.08	1.30995	-0.49	-0.57	-0.7	0.1
M-028670-00	XM_376554	NM_004610.3, NM_001145121.1	TCP10L2, TCP10	0.0777403	1 out of 12	-0.283177	-0.499811	-2.84595	-0.1	0.937235	0.55	-0.14	-1.07329	-0.23	-0.95	-0.94	-1.25
M-012283-00	NM_006567	NM_006567.3	FARS2	0.0780503	1 out of 12	NA	1.30757	-0.111322	-2.84	0.321623	0.02	-0.1	-0.421502	0.29	-0.08	-1.11	0.41
M-020223-00	NM_014480	NM_014480.2	ZNF544	0.0781388	1 out of 12	0.16036	0.00942499	0.00763482	-0.64	-0.967762	-2.84	-0.19	0.729453	0.47	-0.93	NA	-0.91
M-016699-00	NM_018106	NM_018106.3, NM_001134389.1, NM_001134388.1, NM_001134387.1	ZDHHC4	0.0783601	1 out of 12	-0.8318	0.478647	-0.753758	-0.66	0.397874	0.06	1.57	-0.378819	-2.84	-0.14	-0.66	-0.72
M-029790-00	XM_372307	NO MATCH TO REFSEQ FOUND		0.0784044	1 out of 12	-0.682286	-0.829479	-0.368258	-0.34	-1.41756	-1.7	0.46	-0.142995	-2.84	-0.63	-1.84	0.22
M-020807-00	NM_017815	NM_017815.2, NM_001166270.1, NM_001166269.1	HAUS4	0.0784487	1 out of 12	-1.29578	-1.60172	-0.43836	0.35	-0.825339	-0.49	-0.83	1.68463	-2.84	-0.34	-0.52	-0.83
M-015900-00	NM_144660	NM_144660.2, NM_001174156.1	SAMD8	0.0784929	1 out of 12	-0.263202	-0.591226	1.14794	0.16	-0.269529	-0.88	-0.15	1.63701	-2.84	-1.05	-1.42	0.35
M-017467-00	NM_002878	NR_037714.1, NR_037712.1, NR_037711.1, NM_133629.2, NM_002878.3, NM_001142571.1	RAD51D	0.0791565	1 out of 12	0.640419	0.139824	0.571437	-2.83	0.389778	-1.14	0.51	0.676903	-0.56	0.27	0.1	-1
M-020707-00	NM_017723	NM_017723.2	C9orf167	0.0792007	1 out of 12	-0.151786	-0.685258	-0.464835	-2.83	1.30864	1.1	0.01	-0.489153	0.49	0.15	-0.27	-0.74
M-009442-01	NM_004462	NM_004462.3	FDFT1	0.0792449	1 out of 12	-0.428046	0.028382	-0.382909	-2.83	-1.8948	-1.54	-1.39	-1.28142	-1.01	-1.45	-0.67	-1.95
M-005930-01	NM_022098	NM_022098.3	XPNPEP3	0.0792892	1 out of 12	-0.510515	-0.600194	-0.269757	-0.44	-1.03371	-2.83	-1.01	-0.41944	-0.51	-0.63	-0.91	-1.08
M-021499-00	NM_198151	NM_198151.1, NM_001039372.1	HEPACAM2	0.0793776	1 out of 12	-0.709581	-0.514772	-1.15606	-0.04	-0.751751	-2.83	-0.75	1.38817	-0.45	-0.89	0.19	-1.12
M-016693-00	NM_144970	NM_144970.2	CXorf38	0.0795544	1 out of 12	0.188391	0.164866	0.965716	0.86	0.405732	0	0.31	1.32836	-2.83	0.52	-1.63	-0.36
M-016947-00	NM_018427	NM_018427.3, NR_003370.2, NR_003369.2	RRN3, RRN3P2, RRN3P1	0.0797313	1 out of 12	-0.927936	-1.38315	-0.674491	-0.74	-1.14002	-1.38	-1.37	-1.91494	-1.71	-0.78	-0.16	-2.83
M-017567-00	NM_006353	NM_006353.2	HMGN4	0.0797626	1 out of 11	-0.147887	-0.627756	0.177396	-0.67	-2.77413	NA	-0.46	1.65315	-1.03	-1.08	-1.27	-1.76
M-020691-00	NM_016541	NM_016541.2	SEC31A, GNG13	0.079908	1 out of 12	1.37369	0.559852	-2.82737	1.03	0.278691	0.4	-1.35	-0.860334	0.05	-0.06	0.34	-1.23
M-022184-00	XM_371210	NM_152228.1	TAS1R3	0.0802173	1 out of 12	-1.69144	-1.71646	-2.82365	-0.87	0.0167684	-0.94	-1.4	-1.85479	-0.65	-0.24	-1.66	-1.5
M-017071-00	NM_152710	NM_152710.2	C10orf27	0.0803057	1 out of 12	-0.634023	-0.859051	-0.377685	-0.42	-2.82044	-1.95	0.63	-1.26275	-0.78	-0.83	0.46	0.28
M-020051-00	NM_005836	NM_005836.2	HRSP12	0.0804382	1 out of 12	1.2914	1.40607	0.752273	-2.82	0.972314	0.53	0.88	0.362772	0.13	-0.34	0.11	0.11
M-010752-00	NM_144601	NR_037619.1, NR_037613.1, NM_181553.2, NM_144601.3	CMTM3	0.0804824	1 out of 12	-0.371003	-0.547899	-0.980928	-2.82	0.900437	0.46	-1.03	-0.55074	-0.27	-0.92	-1.13	-0.09
M-005270-01	NM_005573	NM_005573.3, NM_001198557.1	LMNB1	0.0804921	1 out of 11	-1.75104	1.21772	0.336649	0.04	-1.54001	NA	-1.13	-0.348313	-1.82	-1.05	-0.9	-2.77
M-021957-00	XM_113776	NM_001014830.1	C14orf183	0.0805265	1 out of 12	-0.113955	0.249354	-0.099488	-2.82	0.632321	1.1	-0.89	-0.866724	-0.21	0.15	-0.74	-0.41
M-014856-00	NM_032326	NM_032326.2	TMEM175	0.0805707	1 out of 12	-0.294069	-0.289527	-0.744638	0.8	-1.08346	-2.82	0.05	-0.243054	-0.97	-0.48	0.38	-0.36
M-017895-00	NM_181449	NM_181449.2	CD300E	0.0807032	1 out of 12	-0.572251	-0.588177	0.222834	-1.06	-1.59068	-2.82	-1.01	-0.0884887	-1.2	-0.47	-0.77	-1.65
M-014717-00	NM_031416	NR_023926.1, NR_023925.1	LINC00470	0.0809239	1 out of 12	-1.2753	-0.184168	0.252658	-0.22	-1.96133	-0.5	0.16	-0.880041	-0.56	-2.82	0.11	-0.39
M-020744-00	NM_014069	NM_014069.2	PSORS1C2	0.0810122	1 out of 12	-0.825656	-0.606175	-0.453341	-0.9	-0.0631195	-1.28	-0.7	-0.5432	-1.23	-1.62	-0.56	-2.82
M-011854-00	NM_004461	NM_004461.2	FARSA	0.0810995	1 out of 11	0.903404	-0.598814	-1.5594	-2.76	1.38738	NA	0.03	0.29846	-0.78	0.06	-0.99	-0.74
M-028133-00	XM_377824	NO MATCH TO REFSEQ FOUND		0.0813212	1 out of 12	-2.81379	-1.58439	-0.207573	0.82	0	-1.29	0.55	0.24341	-0.92	0.67	-0.91	-0.27
M-013079-00	NM_006150	NM_006150.3	PRICKLE3	0.0813653	1 out of 12	-0.326136	-0.926814	-1.98999	-0.29	-2.81319	-1.97	-1.43	-0.425471	-1.11	-0.9	0.1	-0.59
M-030282-00	XM_373588	NO MATCH TO REFSEQ FOUND		0.0814977	1 out of 12	0.562429	1.78912	-0.566993	-2.81	1.37973	1.25	0.89	2.41133	1.1	0.62	0.46	1.17
M-009253-00	NM_032951	NM_032954.2, NM_032953.2, NM_032952.2, NM_032951.2	MLXIPL	0.0815859	1 out of 12	-0.556429	-1.99794	-0.79818	-2.81	-1.59578	-1.05	-0.99	-0.657791	-0.03	-1.77	-1.42	-1.54
M-021493-00	NM_001711	NM_001711.4	BGN	0.08163	1 out of 12	0.303009	1.17821	-0.0533143	-2.81	0.46058	0.11	1.74	0.64725	-0.01	-0.1	-0.41	-1.04
M-019116-00	NM_002440	NM_002440.3	MSH4	0.0816741	1 out of 12	-0.373142	-0.974402	-0.491994	-2.81	0.733889	0.61	0.57	-1.42367	0.04	-1.81	-0.25	-0.48
M-011830-00	NM_004362	NM_004362.2, NM_001130675.1	CLGN	0.0817183	1 out of 12	-0.0895389	-0.677045	0.287704	-2.81	-0.538339	-0.55	-0.1	0.411638	0.36	-1.06	-0.19	-0.26
M-031864-00	NM_018284	NM_018284.2	GBP3	0.0818947	1 out of 12	-0.00725842	0.469762	0.0201614	0.21	-1.09364	-2.81	-1.18	0.53672	-1.71	-1.14	-0.74	-1.96
M-010736-00	NM_001246	NM_203468.2, NM_001246.3	ENTPD2	0.0819829	1 out of 12	-0.114744	-0.746204	-1.48359	-1.48	-0.455754	-2.81	-0.7	-1.58512	-0.96	-0.1	-1.69	-1.38
M-027457-00	XM_060509	NM_001045479.1	S100A7L2	0.082027	1 out of 12	-0.921415	0.0258116	0.483887	-0.42	-0.183135	-2.81	-0.17	-1.94797	-0.04	0.92	-0.76	-0.28
M-008850-01	NM_003341	NM_182666.2, NM_003341.4, NM_001202476.1	UBE2E1	0.0820711	1 out of 12	-0.340422	0.30298	0.937009	0.2	-1.97563	-2.81	0.44	0.678751	0.29	-0.83	-0.16	-0.7
M-025367-00	XM_095168	NM_207336.1	ZNF467	0.0822475	1 out of 12	-0.715883	-0.678702	-0.62615	0.84	-0.254389	-0.17	-1.02	-1.08295	-2.81	-0.72	-1.82	-1.6
M-013212-00	NM_020311	NM_020311.2	CXCR7	0.0827581	1 out of 11	0.640859	-0.0655805	-0.784553	-0.3	0.201483	-0.24	NA	-1.16736	-0.03	-1.48	-1.31	-2.75
M-014294-00	NM_024085	NM_024085.3, NM_001077198.1	ATG9A	0.0827764	1 out of 12	-1.47229	-1.61641	-2.80942	0.01	-0.587407	-0.53	-1.01	-0.0581862	-1.38	-1.59	-0.98	0.92
M-028328-00	XM_379254	NO MATCH TO REFSEQ FOUND		0.0829086	1 out of 12	-1.69141	-0.70079	-0.815278	0.43	-2.80429	-1.26	-0.68	-1.90819	-0.45	-0.26	-1.58	-1.69
M-004101-00	NM_001211	NM_001211.5	BUB1B	0.0829526	1 out of 12	-1.58291	-1.96704	-2.80403	-0.22	-0.299329	-0.49	1.08	-1.92544	-1.65	0.54	0.67	0.29
M-023617-00	NM_003283	NM_003283.4, NM_001126133.1, NM_001126132.1	TNNT1	0.0831288	1 out of 12	-0.674703	-0.493306	1.30341	-2.8	0.173539	0.13	-0.41	-0.161214	0.27	0.11	-0.03	0.38
M-012548-00	NM_000536	NM_001243786.1, NM_001243785.1, NM_000536.3	RAG2	0.083305	1 out of 12	-0.646445	-1.27799	-0.268548	-2.8	0.0164557	0.64	-0.5	0.190734	-1.23	-0.54	-1.72	-1
M-027740-00	XM_371384	XR_132872.1, XR_110613.1, XM_003119151.1, XM_003119146.2, XM_003119145.1, XM_003119135.1, XM_003119134.1, XM_003119133.1, XM_003119131.1, XM_003119128.1, XM_003119127.1, XM_003119126.1, XM_003119125.1, NR_046188.1, NM_183372.4, NM_173638.3, NM_015383.1, NM_001170755.1, NM_001102663.1, NM_001101663.2, NM_001039703.4, NM_001037675.2	NBPF9, NBPF10, NBPF14, NBPF15, NBPF16, KIAA1245, NBPF1, AF161426, DQ786323, AF379632, NBPF11, FLJ39739, NBPF20, RP3-377D14.1-001, NBPF24, AG10, AF420437, AL050141, AF380582	0.0833491	1 out of 12	-0.659702	-1.21864	2.1834	-2.8	-0.105076	1.39	0.79	0.693246	0.69	-0.21	0.03	-1.51
M-006262-00	NM_002246	NM_002246.2	KCNK3	0.0833931	1 out of 12	1.26359	1.50862	0.0837108	-2.8	1.37628	1.47	0.65	1.99935	0.8	1.54	0.91	0.76
M-024578-00	XM_371468	NM_152513.3	MEI1, bK250D10.C22.8	0.0834812	1 out of 12	0.105681	-0.609175	-0.165625	0.12	-1.58504	-2.8	0.82	0.411176	1.49	0.28	-0.49	-0.53
M-024008-00	XM_047550	NM_020855.2, NM_001098626.1	ZNF492, ZNF98	0.0835252	1 out of 12	0.574707	1.69236	0.99861	-0.5	-1.96722	-2.8	-0.16	0.5702	1.13	-0.14	-0.77	0.23
M-012707-00	NM_005507	NM_005507.2	CFL1	0.0837013	1 out of 12	-1.19242	-1.78306	-1.33055	-0.51	-0.73826	-1.65	-1.56	-0.935992	-0.72	-1.45	-2.8	-1.82
M-021387-00	NM_018622	NM_018622.5, NM_001037639.1	PARL	0.0840975	1 out of 12	-0.0657773	-0.352899	1.03431	0.48	-2.79571	-1.25	2.32	0.603971	1.56	0.83	0.03	0.55
M-017045-00	NM_001415	NM_001415.3	EIF2S3	0.0841415	1 out of 12	-1.51496	-1.77283	-2.79538	-1.22	-1.02709	-1.88	-1.67	-1.68594	-0.58	0.26	-1.48	-0.36
M-031986-00	XM_370870	NM_033429.2, NM_001031733.2	CALML4	0.0843615	1 out of 12	0.986917	0.54777	0.0757022	-2.79	0.510868	1.28	0.11	-0.410716	0.22	0.86	1.13	2.09
M-014725-00	NM_031435	NM_031435.3	THAP2	0.0844934	1 out of 12	0.199936	0.390856	0.298605	-2.79	0.952057	0.6	-0.61	1.13649	-0.31	0.52	0.92	0.11
M-015551-00	NM_152326	NM_152326.2	ANKRD9	0.0845374	1 out of 12	-0.999892	-0.962168	-0.246453	-2.79	-1.77199	-0.36	-1.09	-0.0741437	-0.86	-0.5	-0.67	-1.43
M-013130-00	NM_016065	XR_132940.1, XR_132786.1, NM_016065.3	MRPS16	0.0845814	1 out of 12	1.44556	0.119725	-0.0195896	-2.79	0.786431	1.83	1.18	1.68462	1.89	1.36	1.56	1.29
M-011020-00	NM_000101	NM_000101.3	CYBA	0.0846254	1 out of 12	-0.812674	-0.0311485	-0.760805	-2.79	-0.828833	-0.63	-0.48	-0.966231	-0.68	-1.47	-0.7	-0.79
M-020277-00	NM_018260	NM_018260.2, NM_001172655.1	ZNF701	0.0848013	1 out of 12	-1.45082	-1.02244	-0.961542	-0.13	-0.700417	-2.79	-1.85	-0.0153058	-0.33	-1.11	-0.19	-0.84
M-007923-00	NM_182547	NM_182547.2	TMED4	0.0848453	1 out of 12	-1.09332	-1.5872	-0.311274	-0.04	-1.05382	-2.79	-1.19	-0.771633	-0.9	-1.8	-1.25	-1.25
M-015188-00	NM_053041	NM_053041.2, NM_001099339.1	COMMD7	0.0850191	1 out of 11	-1.41146	-1.53804	-1.38269	0.37	-1.12001	0	-0.78	NA	-2.73	-0.64	-1.82	-0.48
M-005414-00	NM_007264	NM_007264.3	GPR182	0.0852849	1 out of 12	-2.7867	-0.50234	-1.42674	-1.41	-1.82975	-1.49	-1.4	-0.615877	-1.09	-0.66	-1.34	-1.56
M-032368-00	NM_001003807	NR_026972.1	HLA-F-AS1	0.0853289	1 out of 12	-0.630339	0.0344788	0.626686	0.88	-2.78583	-1.66	0.88	-0.472823	2.07	-1.41	0.41	-0.32
M-013929-00	NM_015558	NM_198935.1	SS18L1	0.0853729	1 out of 12	-1.14419	-0.722848	0.402242	0.49	-2.7857	-1.81	-1.45	-0.512867	-1.52	-0.91	0.05	-1.26
M-021215-00	NM_020154	NM_020154.2	C15orf24	0.0854607	1 out of 12	0.248887	0.376421	0.0485592	-0.15	-2.78401	-0.36	1.75	-0.923514	-0.24	-1.09	-1.17	0.82
M-021948-00	NM_203301	NM_203301.3	FBXO33	0.0856805	1 out of 12	-0.291822	-0.781608	-0.00604651	-0.8	-2.78114	-0.55	-1.15	-0.586017	-0.65	-1.64	-1.48	0.46
M-028257-00	XM_373033	NO MATCH TO REFSEQ FOUND		0.0857244	1 out of 12	-0.291864	-0.90225	-0.774087	-2.78	-1.38197	-0.64	-0.95	0.377682	-1.4	-1.15	-1.18	-1.03
M-021096-00	NM_016575	NM_001031701.2	NT5DC3	0.0857683	1 out of 12	0.437466	-0.0127299	-0.480407	-2.78	-0.0435238	-0.75	1.38	1.87309	0.45	NA	0.21	1.64
M-027221-00	NM_198464	NM_198464.3, NM_001197020.1	PRSS55	0.085988	1 out of 12	0.745924	-0.410972	-0.00631618	-0.86	-1.78373	-2.78	0.36	1.88268	-0.35	-0.45	-0.84	-1.2
M-015872-00	NM_018455	NM_018455.4, NM_001100625.1, NM_001100624.1	CENPN	0.0860319	1 out of 12	-0.753711	-0.560623	-1.06891	-0.3	-1.24512	-2.78	-0.61	-0.405137	-0.6	-0.52	-1.22	-0.17
M-011944-00	NM_004807	NM_004807.2	HS6ST1	0.0860758	1 out of 12	-0.604091	-0.0991705	-0.363141	0.23	-1.22947	-2.78	0.38	0.0899441	-0.41	0.56	0.08	-0.02
M-015810-00	NM_020145	NM_020145.2	SH3GLB2	0.0861637	1 out of 12	-0.769697	-0.901382	-0.456499	-0.28	0.287847	0.98	0.66	-0.670779	-2.78	NA	-1.56	-0.57
M-005271-00	NM_004535	NM_004535.2	MYT1	0.0862515	1 out of 12	-1.10287	-1.01993	0.629194	0.4	-1.69107	-1.45	-0.74	-1.0816	-2.78	-1.64	-1.85	-1.17
M-018294-00	NM_152339	NM_152339.3	SPATA2L	0.0863832	1 out of 12	-0.404396	-0.469943	-1.4036	-0.23	-1.36303	-1.66	-1.01	0.480263	-1.31	-1.85	-1.33	-2.78
M-018552-00	NM_173796	NR_040108.1	LOC728175	0.086471	1 out of 12	-0.949658	-0.514074	-1.45718	0.09	-1.4841	-1.64	-1.5	-1.34689	-1.33	-1.84	-1.77	-2.78
M-017378-00	NM_145057	NM_145057.2	BC035642, CDC42EP5	0.0865149	1 out of 12	-1.72749	-1.49617	0.386959	0.31	-1.54983	-0.9	-1.66	-1.86426	-0.6	-1.01	-0.61	-2.78
M-005617-00	NM_000839	NM_001130063.1, NM_000839.3	GRM2	0.0866027	1 out of 12	0.592901	0.428508	-0.158227	0.54	-2.77514	-0.79	-0.71	-0.984989	-0.2	-0.15	-0.25	-0.8
M-015247-00	NM_080655	NM_080655.2, NM_001198812.1, NM_001198807.1, NM_001198806.1, NM_001198805.1	C9orf30, C9orf30-TMEFF1	0.0868222	1 out of 12	-1.42733	-2.77124	-1.06383	-1.25	-0.609828	-0.9	-1.07	-1.13914	-0.39	-1.08	-0.59	-1.3
M-018536-00	NM_003498	NM_003498.5	SNN	0.0868323	1 out of 11	-0.252327	-0.93877	-2.71458	0.77	-0.635286	NA	-1.69	0.266604	-1.46	-0.9	-0.25	-1.47
M-014471-00	NM_024828	NM_024828.3, NM_001167575.1	C9orf82	0.0869538	1 out of 12	-0.0238143	1.45804	1.87197	-2.77	1.34211	0.61	-0.02	0.763238	2	-0.22	0.14	0.61
M-004038-00	NM_000691	NM_001135168.1, NM_001135167.1, NM_000691.4	ALDH3A1	0.0869977	1 out of 12	-0.699971	-0.182401	0.178326	-2.77	0.290177	-0.98	-0.11	1.08792	-0.55	-0.12	-0.16	1.05
M-028910-00	XM_379510	NO MATCH TO REFSEQ FOUND	DLX6-AS1	0.0870416	1 out of 12	0.452322	1.5983	-0.234112	0.46	-1.52586	-2.77	-1.19	0.837398	-1.25	-0.43	-0.04	-1.47
M-014346-00	NM_024504	NM_024504.3	PRDM14	0.0873487	1 out of 12	-0.786344	-0.622233	1.53317	-0.73	-0.939437	-0.46	-0.96	0.618511	-0.85	-1.3	-2.77	0.12
M-008916-00	NM_004680	NM_170723.1, NM_004825.2, NM_004680.2, NM_001003895.1, NM_001003894.1, NM_001001722.1	CDY2B, CDY2A, CDY1	0.0873925	1 out of 12	-1.83463	-1.65999	-1.66843	-1.45	-0.371602	-0.39	-1.01	-1.12483	-1.14	-0.46	-2.77	-1.96
M-029562-00	XM_378052	NO MATCH TO REFSEQ FOUND		0.0876118	1 out of 12	-1.32772	-1.15977	-1.28331	1.41	-2.76983	-1.12	-0.35	-0.187331	-1.24	-1.97	-1.36	-1.62
M-030500-00	XM_370910	NM_173348.1	FAM149B1	0.0876995	1 out of 12	0.329034	1.18926	-2.7635	0.39	-1.19238	-0.7	0.36	1.71009	NA	-0.16	-0.63	-0.78
M-014649-00	NM_030763	NM_030763.2	HMGN5	0.0878749	1 out of 12	-1.00133	-0.814696	-2.76089	0.14	-0.495043	-0.61	-1.11	-0.471683	-0.18	-1.01	1.09	-0.76
M-003402-02	NM_001437	NM_001437.2, NM_001214903.1, NM_001214902.1, NM_001040276.1, NM_001040275.1	ESR2	0.0879187	1 out of 12	0.138898	-0.727688	-2.76022	-0.19	0.971789	0.57	-0.91	-0.967081	0.16	-1.02	-0.84	-0.12
M-024983-00	XM_115897	NO MATCH TO REFSEQ FOUND		0.0879991	1 out of 11	-0.589576	-0.428029	-0.778109	-2.7	0.018784	-0.8	-0.41	0.389658	NA	NA	-0.36	-0.07
M-022231-00	XM_170777	NO MATCH TO REFSEQ FOUND		0.0880064	1 out of 12	0.243745	-0.573917	-0.406962	-2.76	0.395958	0.35	-0.23	-0.636161	-0.65	-0.72	-1.52	-0.33
M-022559-00	NM_024336	NM_024336.2	IRX3	0.0880503	1 out of 12	0.641473	-0.43712	0.299011	-2.76	0.887122	0.85	0.36	0.701749	1.61	1.44	0.63	0.97
M-027419-00	XM_372784	NM_001013660.2	FRRS1	0.0880941	1 out of 12	-0.48127	-0.398451	0.907396	-2.76	0.0211731	0.14	-0.03	-0.0352173	0.66	-0.07	0.75	0.85
M-006944-00	NM_007282	NM_183381.2, NM_007282.4	RNF13	0.0881817	1 out of 12	0.329252	0.911353	0.0461712	-1.26	-1.84478	-2.76	0.14	0.468245	-0.26	0.99	0.23	0.84
M-007011-00	NM_018320	NR_024148.1, NR_024147.1, NM_018320.4	RNF121	0.0883132	1 out of 12	-0.0713198	-0.281196	-0.395093	-0.6	-1.19317	-2.76	-0.75	-0.61256	NA	-0.05	-0.35	0.02
M-019754-00	NM_007080	NM_007080.2	LSM6	0.088357	1 out of 12	-1.63208	-1.71841	-1.22787	-0.39	-0.598051	-1.44	-0.83	-0.637645	-2.76	NA	-1.21	-1.61
M-011319-00	NM_002308	NR_024043.1, NM_009587.2, NM_002308.3, NM_001042685.1, NM_001040078.2	LGALS9	0.0884011	1 out of 11	-0.322914	0.339685	-0.515266	-1.17	-0.411643	-0.45	NA	-0.0377781	-1.49	-1.37	-1.28	-2.7
M-007677-01	NM_017425	NM_017425.3, NM_001199922.1	SPA17	0.0884447	1 out of 12	-0.00421457	0.351508	-0.972041	0.34	0.321711	-0.55	-1.83	-0.73402	-2.76	-0.77	-1.64	-1.93
M-028403-00	XM_371778	NM_001145132.1	C5orf52	0.0887513	1 out of 12	0.0708619	0.0432724	-2.75893	-0.48	0.705795	0.19	-0.85	-1.06724	0.12	-0.23	-0.65	0.34
M-023094-00	XM_209489	XM_209489.7, XM_001714892.3	LOC285141	0.0891893	1 out of 12	0.156329	-0.553253	-1.46829	-1.35	-2.75033	-1.35	-1.17	-1.69566	-1.08	-1.56	-1.4	-1.3
M-019963-00	NM_005466	NM_005466.2	MED6	0.0892768	1 out of 12	-0.616346	-0.601106	-1.72904	-2.75	-1.27176	-1.6	0.9	-0.297702	-1.89	-0.09	-1.59	-1.9
M-028013-00	XM_371591	NM_001080475.2	PLEKHM3	0.0893206	1 out of 12	0.364993	0.69301	0.559936	-2.75	0.418928	0.46	-0.99	1.47952	0.02	1.03	1.08	0.39
M-007316-00	NM_005691	NM_020297.2, NM_005691.2	ABCC9	0.0893252	1 out of 11	-1.09667	-1.32932	0.0892737	0.67	-0.491526	-2.69	NA	0.572377	-0.12	-0.63	-0.51	-0.1
M-015344-00	NM_080390	NM_080390.3	TCEAL2	0.0893644	1 out of 12	-0.598883	-0.355548	0.567348	-0.32	-1.39112	-2.75	-0.22	-0.355461	0.44	-0.61	-0.99	-0.58
M-021082-00	NM_018655	NM_018655.2	LENEP	0.0895832	1 out of 12	0.213357	-0.221867	-0.377244	0.11	0.905069	0.36	-0.75	0.947164	-2.75	-0.01	-1.8	-0.41
M-030177-00	XM_370707	NM_001136534.1	TMEM233	0.089627	1 out of 12	-0.936178	-0.576831	-1.7963	-0.22	0.361347	-1.11	-0.43	0.903447	-2.75	0.04	-0.37	-0.02
M-010493-00	NM_020441	NM_020441.2, NM_001018070.2	CORO1B	0.0897145	1 out of 12	-1.69658	-0.576757	-0.572488	-0.07	-1.04856	-1.53	0.76	0.139012	-2.75	-0.49	-1.28	-0.01
M-019230-00	NM_182795	NM_182795.1	NPM2	0.0900208	1 out of 12	-0.604073	-0.0436001	-1.32549	0.88	-1.11828	-1.83	-1.04	-0.728196	-0.81	-1.4	-0.3	-2.75
M-031222-00	XM_378777	NM_001242812.1	LOC284385	0.0900477	1 out of 11	1.108	1.16296	0.165382	-0.44	-2.68622	0.11	0.37	NA	-0.38	-0.24	0.34	0.1
M-011819-00	NM_004074	NM_004074.2	COX8A	0.0900645	1 out of 12	0.783032	0.549794	0.780574	0.6	0.276888	-1.14	-0.85	-0.133914	-0.92	-0.24	-1.11	-2.75
M-005897-00	NM_053044	NM_053044.3	HTRA3	0.090152	1 out of 12	-0.160482	0.224887	-2.74815	-1.02	-0.513327	-0.47	-0.57	-1.60493	-1.68	-0.99	-0.68	-1.4
M-022243-00	XM_035527	NM_019600.2	FAM214A	0.0901958	1 out of 12	-1.99792	-1.2475	-2.74756	0.48	-0.397512	-0.2	-1.38	-1.38452	0.39	-0.9	-0.91	-0.67
M-020999-00	NM_018147	NM_018147.3, NM_001033032.1, NM_001033031.1, NM_001033030.1	FAIM	0.0902484	1 out of 11	1.27988	1.19504	0.334882	-0.24	-2.68215	NA	1.71	0.331684	1.14	1.47	1.18	0.23
M-008531-01	NM_006246	NM_006246.2	PPP2R5E	0.0902832	1 out of 12	-1.04074	-0.094848	-2.74615	0.62	-0.518608	0.26	-0.75	-1.23606	-0.19	-1.29	-0.42	-1.54
M-027814-00	XM_372919	NM_001013663.1, NM_001199803.1	PTRHD1	0.0902885	1 out of 11	-1.22727	-1.17681	-0.647943	0.11	-2.6801	-1.47	-1.31	NA	0.55	-1.34	-1.28	-1.44
M-030683-00	XM_378562	NO MATCH TO REFSEQ FOUND	RBFOX1	0.0903687	1 out of 11	0.666708	-0.0811574	1.16412	-2.68	0.154632	0.07	-0.65	-0.52212	-0.34	NA	-0.45	-0.75
M-007001-00	NM_017824	NM_017824.4	2005-03-01	0.0904581	1 out of 12	0.228709	-0.515814	-2.7416	-0.29	0.308297	-0.46	-0.06	-0.891268	0.92	-0.46	0.08	-0.89
M-028175-00	XM_374055	NO MATCH TO REFSEQ FOUND		0.0905019	1 out of 12	-0.033112	0.210836	0.685182	-1.43	-2.74142	-1.57	0	-1.47046	-0.15	0.78	-0.05	-0.71
M-006741-00	NM_014216	NM_014216.4, NM_001142594.1, NM_001142593.1	ITPK1	0.0905456	1 out of 12	-0.164095	0.150511	-0.952696	-2.74	1.08564	1.23	-1.4	0.349918	-0.99	-0.5	-0.74	-0.25
M-011773-00	NM_003000	NM_003000.2	SDHB	0.0905893	1 out of 12	-0.00317707	0.224798	-1.21231	-2.74	0.66533	0.01	-1.25	-0.183918	-0.95	-0.86	-0.76	-0.93
M-014171-00	NM_023036	NM_023036.4, NM_001172810.1	DNAI2	0.090633	1 out of 12	0.658072	1.53966	1.0093	-2.74	0.189866	0.03	-0.18	0.950854	1.19	0.12	0.74	-0.16
M-017611-00	NM_006051	NM_133174.2, NM_133173.2, NM_133172.2, NM_006051.3	APBB3	0.0907642	1 out of 12	-0.395365	-0.451522	-0.63905	-0.05	-1.25839	-2.74	-0.5	-0.257207	-0.97	-0.65	-0.19	-0.42
M-014164-00	NM_022566	NM_022566.2	MESDC1	0.0908901	1 out of 11	-0.300691	-1.06833	0.311475	-1.34	0.0795147	NA	-1.15	-1.08289	-2.68	0.27	-0.55	0.45
M-005597-01	NM_018485	NM_018485.1	GPR77	0.0909827	1 out of 12	-1.48896	-1.05473	-1.36516	-1.36	-1.58953	-1.92	-1.37	-0.768728	-2.74	-1.59	-1.61	0.04
M-020821-00	NM_016388	NM_016388.2	TRAT1	0.0911138	1 out of 12	-1.84008	-1.72239	-1.91369	-1.86	1.46348	0.47	0.03	-0.139165	-2.74	-0.94	-0.74	-1.25
M-018405-00	NM_173478	NM_173478.2	CNTD1	0.0912012	1 out of 12	1.02804	0.972564	0.366964	1.22	-0.347469	-0.18	0.18	-0.18129	-2.74	-1.3	-1.28	-0.31
M-017157-00	NM_138296	NM_138296.2, NM_001243169.1, NM_001243168.1, NM_001243170.1	PTCRA	0.0912108	1 out of 11	-0.641406	0.869275	-1.34088	-0.11	-1.09452	NA	-1.08	-0.12617	-1.7	-0.29	-1	-2.68
M-003247-02	NM_001800	NM_079421.2, NM_001800.3	CDKN2D	0.0912449	1 out of 12	-1.16199	-1.05415	-1.81307	-1.43	0.599439	-0.86	-1.55	-0.748921	-2.74	-0.36	-1	-1.87
M-031742-00	NM_201547	NR_024088.1, NR_024087.1	CPNE4, C4orf11	0.0912886	1 out of 12	0.915658	1.4042	-0.0481717	1.15	-1.47135	0.59	-0.53	-1.06791	0.02	-2.74	-1.5	-1.25
M-007271-00	NM_016077	NM_016077.3	PTRH2	0.0914634	1 out of 12	-0.149658	0.108382	-0.564201	-0.36	0.350765	0.25	-0.39	-0.0259569	-0.56	-1.03	-1.07	-2.74
M-015493-00	NM_019610	NR_028477.1, NR_028476.1, NM_019610.5, NM_002139.3, NM_001162536.2, NM_001164803.1	CCBL2, RBMXL1, RBMX	0.0915507	1 out of 12	-1.62059	-1.64148	-2.73658	0.56	-0.246813	0.51	-0.46	0.591511	-0.74	0.17	-1.03	-0.11
M-016397-00	NM_152906	NM_152906.4	C22orf25	0.0917691	1 out of 12	-0.364585	-0.783164	-1.49614	-0.3	-2.73124	-1.49	0.31	-0.306885	-0.98	0.32	0.21	-0.64
M-028640-00	XM_371832	NM_020819.4, NM_001162529.1, NM_001105531.2	FAM135A	0.0918564	1 out of 12	0.947109	1.14934	0.775876	-2.73	1.24463	1.46	2.18	0.378479	1.74	0.07	1.65	-0.04
M-028460-00	XM_374134	NM_001146319.1	GRAMD3	0.0919001	1 out of 12	0.682894	0.689104	2.00672	-2.73	-0.510543	0	1.31	0.321653	1.37	1.52	1.49	1.65
M-028103-00	XM_379191	NM_199073.1		0.0919437	1 out of 12	0.0457901	0.690345	0.661471	-2.73	1.44488	1.34	0.66	1.01904	0.22	0.23	1.17	0.4
M-015459-00	NM_018087	NR_033142.1, NM_018087.4, NM_001168551.1	TMEM48	0.0919874	1 out of 12	1.47867	0.93906	0.450575	-2.73	1.88486	0.7	0.78	0.501017	1.06	1.04	0.93	0.93
M-028651-00	XM_094794	NM_214462.3	DACT2	0.0920747	1 out of 12	0.0860903	-0.60872	-1.36151	0.14	-0.711748	-2.73	-1.12	-1.45144	-0.45	-0.18	-0.01	-0.48
M-030339-00	XM_375108	NM_001008404.1	C14orf180	0.092293	1 out of 12	0.0613364	0.642166	0.25117	-0.53	1.41952	-0.31	-0.58	-0.26625	-2.73	-0.42	-0.64	-0.87
M-020708-00	XM_376007	NM_014662.3, NM_001242897.1, NM_001242896.1, NM_001136029.2, NM_001007188.2	DEPDC5	0.0925548	1 out of 12	0.14805	0.114512	1.79628	0.4	-1.45916	-0.55	1.06	NA	1.88	0.29	-2.73	0.15
M-014077-00	NM_015169	NM_015169.3	RRS1	0.092773	1 out of 12	-1.88491	-0.828007	-2.72908	0.92	-1.02437	-1.05	-1.9	-0.791999	-1.86	-0.68	-1.07	-0.58
M-011304-00	NM_002262	NM_007334.2, NM_002262.3, NM_001114396.1	KLRD1	0.0928928	1 out of 11	0.345644	-0.53786	-0.414886	-0.41	-2.66314	-1.77	NA	0.156988	-0.45	-0.2	-0.52	-1.2
M-008134-00	NM_144704	NR_027464.1, NM_144704.2, NM_001146288.1, NM_001018060.2	AIFM3, LZTR1	0.0931655	1 out of 12	-1.88395	-0.930199	-0.778819	-2.72	-0.604689	-0.65	-1.1	-0.385393	-0.72	-1.04	-1.12	-0.83
M-005565-01	NM_001506	NM_001506.1	GPR32	0.0932527	1 out of 12	-0.22116	-0.110919	-0.130247	-2.72	-0.754278	-0.99	-1.48	-1.24436	0.31	-1.66	-1.23	-0.64
M-007794-01	NM_005168	NM_005168.4, NM_001254738.1	RND3	0.0932963	1 out of 12	-0.702148	-0.00484847	0.185106	0.74	-1.78472	-2.72	-0.53	0.0824004	0.35	-0.12	0.2	1.23
M-014264-00	NM_016458	XM_001126758.3, NM_016458.2	FAM203A	0.0934271	1 out of 12	-1.49328	-1.1736	-0.655267	-0.78	-0.720156	-0.5	-0.96	-1.33063	-2.72	-1.49	-1.87	-1.55
M-016473-00	NM_148961	NM_148961.3	OTOS	0.0934707	1 out of 12	-0.905102	-1.27663	0.94534	0.46	-1.12273	-1.57	-1.3	0.846395	-2.72	-1.18	-1.3	-1.85
M-008889-00	NM_006160	NM_006160.3	NEUROD2	0.0935579	1 out of 12	-0.120377	0.430578	0.109812	0.65	1.6502	1.18	1.17	0.843734	-2.72	1.11	-0.65	-0.76
M-019822-00	NM_004160	NM_004160.4	PYY	0.0937758	1 out of 12	-0.691895	0.503155	0.466413	0.67	-0.640293	-0.82	-0.69	-0.39312	NA	-0.18	-0.59	-2.72
M-006660-00	NM_004785	NM_004785.5, NM_001252076.1, NM_001252075.1, NM_001252073.1, NM_001130012.2	SLC9A3R2	0.093863	1 out of 12	0.430127	-0.412101	0.301114	-1.6	0.0775099	-0.33	-1.77	0.279667	0.13	-1.57	-1.53	-2.72
M-010401-00	NM_139126	NM_139126.3	PPIL4, GLCCI1	0.0941244	1 out of 12	-1.17222	-0.674491	-2.71908	-0.31	-0.147061	0.31	-1.03	-1.07817	-0.84	-1.06	-0.77	-1.42
M-013798-00	NM_020219	NM_020219.3, NM_001127893.1	CEACAM19	0.0942551	1 out of 12	0.356323	-0.263361	0.626638	1.1	-2.71591	-0.31	0.5	1.7867	0.18	1.87	0.75	0.38
M-022414-00	XM_058721	NM_001007122.2	FSD2	0.0942987	1 out of 12	-0.920897	0.188928	-2.71576	0.32	0.501113	0.47	-0.52	-0.38105	1.13	-0.01	0.08	0.31
M-009103-00	NM_020905	NM_020905.3, NM_001199104.1, NM_001199103.1	RDH14, NT5C1B-RDH14	0.0943858	1 out of 12	-1.67175	-1.22442	-2.71372	-0.53	0.324729	1.08	-0.88	-0.952187	-1.24	-0.72	-0.19	-0.46
M-003202-04	NM_001184	NM_001184.3	ATR	0.0944293	1 out of 12	0.438311	0.343162	-2.71132	-0.24	0.798379	1.1	0.68	1.00857	0.19	0.14	0.61	-0.22
M-020965-00	NM_017919	NM_017919.2	STX17	0.0946471	1 out of 12	1.49217	1.1248	-1.47838	-2.71	1.1291	1.22	-0.9	0.371107	0.31	-0.51	-0.62	-0.08
M-013405-00	NM_002527	NM_002527.4, NM_001102654.1	NTF3	0.0949083	1 out of 12	-1.54281	-1.70717	0.547584	-0.39	-0.26594	-1.26	0.35	0.0902416	-2.71	-0.07	-1.45	-1.06
M-019993-00	NM_005740	NM_005740.2	SUN2, DNAL4	0.0949953	1 out of 12	-0.923194	-0.773277	-0.000737876	0.27	0.152482	-0.47	-0.03	0.365457	-2.71	0.05	-1.28	0.03
M-012459-00	NM_012309	NM_133266.3, NM_012309.3	SHANK2	0.0952129	1 out of 12	0.676033	0.254164	1.28243	-0.58	-0.769281	0.31	-0.31	-0.147085	-0.12	-0.57	-1.39	-2.71
M-011172-00	NM_000800	NM_033137.2, NM_033136.3, NM_001257212.1, NM_001257211.1, NM_001257210.1, NM_001257209.1, NM_001257208.1, NM_001257207.1, NM_001257206.1, NM_001257205.1, NM_001144935.1, NM_001144934.1, NM_001144892.2, NM_000800.4, XR_133408.1, XR_132763.1	FGF1	0.0953	1 out of 12	-0.646014	0.299648	-2.70366	0.61	0.122681	0.6	-0.12	-0.243228	-1.21	-0.58	-1.36	-1.44
M-007162-00	NM_152737	NM_152737.3, NM_001165034.1, NM_001165033.1, NM_001165032.1	RNF182	0.095387	1 out of 12	-1.03215	-0.912961	-2.70265	0.68	-0.15903	-1.55	-1.2	-1.35843	-0.02	-1.05	-0.94	-1.14
M-020852-00	NM_019892	NM_019892.4	INPP5E	0.095561	1 out of 12	0.253838	-0.135549	-1.74242	-2.7	-0.684973	-1.08	-0.42	0.432959	-0.28	-0.58	-1	0.15
M-030848-00	XM_371018	NR_003261.1, NM_001007530.1	CDRT15P1, CDRT15	0.0960888	1 out of 11	-1.08261	-0.434675	-0.278422	-2.64	0.295624	0.14	0.23	NA	1.08	-0.33	-0.42	-0.68
M-029147-00	XM_379934	NM_030647.1	JHDM1D	0.0962568	1 out of 12	0.976939	-0.255579	-0.585142	-0.77	-2.69795	-1.72	0.75	-0.96466	0.26	-1.17	-0.75	0.53
M-020353-01	NM_013314	NM_013314.3, NM_001114094.1	BLNK	0.0964307	1 out of 12	-1.09058	-1.31953	-2.69478	-0.35	0.584117	-0.76	0.97	-0.201968	0.16	-0.71	-1.52	-0.88
M-020638-00	NM_020217	NR_002229.2	SPTBN1, RPL23AP32	0.0964741	1 out of 12	-0.648574	-0.0361467	0.914486	0.59	-2.69371	-1.59	-1.69	-0.542698	-0.59	-1.33	-0.09	-0.12
M-014993-00	NM_032773	NM_032773.2	LRCH3	0.0968218	1 out of 12	0.0444156	0.915543	0.487629	-2.69	-0.232696	0.08	-0.57	-0.221765	-0.53	-0.95	-1.05	-0.05
M-022190-00	XM_291627	NO MATCH TO REFSEQ FOUND		0.0968652	1 out of 12	0.44117	0.28187	0.524685	-2.69	-0.249876	-0.57	-0.46	-0.26575	-0.53	0.1	0.02	0.19
M-019450-00	NM_006034	NM_006034.3, NM_001076787.1	TP53I11	0.0969955	1 out of 12	-0.0829499	0.0831443	-0.989751	-0.99	-0.343475	-2.69	-0.32	-0.674491	-1.5	-0.52	-0.45	-0.68
M-003926-00	NM_001754	NM_001754.4, NM_001122607.1, NM_001001890.2	RUNX1	0.0974298	1 out of 12	-0.573909	-0.340274	1.14341	-1.21	0	-0.45	-1.65	-1.00247	-1.06	-1.5	-1.5	-2.69
M-013914-00	NM_022091	NM_022091.3, NM_006828.2	ASCC3	0.0976469	1 out of 12	0.393954	0.585645	1.15782	0.2	-2.6887	-1.23	-1.33	-0.69367	-0.8	-1.63	-1.09	-1.26
M-024492-00	XM_173140	NO MATCH TO REFSEQ FOUND		0.0977626	1 out of 11	-0.168629	0.895004	0.862072	-2.63	1.59131	1.87	0.29	-1.13956	0.06	NA	0.06	1.41
M-017178-00	NM_030594	NM_030594.3, NM_001079535.1, NM_001079534.1, NM_001079533.1	CPEB1, RIMS2	0.0978639	1 out of 12	0.150671	-1.25503	0.913222	-0.52	-2.68553	-0.76	-0.44	-0.765661	-0.26	-1.45	-1.78	-1.33
M-015465-00	NM_003369	NM_003369.3	UVRAG	0.0979941	1 out of 12	0.728689	0.935712	0.0247211	-0.58	-2.6838	-0.39	-0.02	0.496569	0.99	-0.11	NA	0.05
M-019403-00	NM_182831	NM_001145545.1	C16orf82	0.0982111	1 out of 12	0.0150873	-0.482105	1.86713	-2.68	1.37027	0.48	0.25	1.11011	0.47	0.8	1.01	1.06
M-008132-00	NM_024854	NM_024854.3	GUCY1A2, PYROXD1	0.0982978	1 out of 12	0.25976	1.41733	0.840889	-2.68	0.691454	1.08	2.09	1.16134	1.56	1.07	0.32	0.89
M-003428-01	NM_006981	NM_173200.2, NM_173199.2, NM_006981.3	NR4A3	0.0983412	1 out of 12	-0.933275	-0.589328	-0.867081	-2.68	0.235414	-0.85	-0.32	0.394	0.21	-0.43	0.24	0.47
M-027483-00	XM_371258	NM_018211.3	RAVER2	0.0985147	1 out of 12	1.13936	1.12666	-0.198801	-0.45	-1.4943	-2.68	0.76	-0.0680008	0.16	0.14	-0.93	-0.13
M-020390-00	NM_014023	NM_014023.3	WDR37	0.0986015	1 out of 12	-0.378471	-0.825368	-1.69151	-0.48	-1.23677	-2.68	0.25	-1.76198	0.41	-1.53	-1.91	-0.47
M-008286-00	NM_000770	NM_001198855.1, NM_001198854.1, NM_001198853.1, NM_000770.3	CYP2C8	0.0986448	1 out of 12	0.257232	0.220942	0.25083	-0.43	0.866375	-2.68	-0.07	0.311894	0.68	-0.68	0.52	-0.54
M-012318-00	NM_006767	NM_006767.3	LZTR1	0.0987178	1 out of 11	-1.43208	-0.755868	-0.984774	0.75	-1.75082	NA	-1.48	-0.536092	-0.94	-0.92	-0.96	-2.63
M-009278-00	NM_017419	NM_017419.2	ACCN5	0.0989917	1 out of 12	0.165001	1.14193	-0.438085	-0.34	-1.50353	-1.22	-0.29	-1.10784	-0.31	-2.68	-0.32	0.64
M-011461-00	NM_003542	NM_003542.3	HIST1H4C	0.0989962	1 out of 11	-1.56949	-2.62915	0.239924	0.28	0.571432	NA	-0.07	-1.37969	-0.43	0.52	-1.41	-0.77
M-023426-00	XM_211408	NR_046455.1, NR_046454.1, NR_046457.1, NR_046456.1, NR_046174.2	LOC284260	0.0991651	1 out of 12	-0.377671	-0.821558	0.371544	0.36	-2.67961	-1.35	-0.91	0.17886	-1.72	-0.75	-1.9	-1.95
M-028907-00	NM_152703	NM_152703.2	SAMD9L	0.099195	1 out of 11	-0.147874	-0.423929	-0.92592	-0.13	-2.62689	NA	-0.84	1.43815	0.33	-0.13	0.73	-0.85
M-018633-00	NM_153689	NM_153689.5	C2orf69	0.0992084	1 out of 12	-2.67939	-1.4482	-1.77473	-0.92	0.0965904	-0.46	-1.58	0.562347	-0.85	-0.12	-1.26	-0.24
M-021616-00	XM_371263	NM_153259.2	MCOLN2	0.0992951	1 out of 12	-0.054813	-0.312099	-0.126709	0.26	-0.0250387	-0.82	0.01	-2.67849	0.68	NA	0.01	-0.15
M-031497-00	XM_379060	NR_038922.1	LOC339685	0.0993384	1 out of 12	-0.934417	-1.70172	1.11307	-1.15	-2.67776	-1.7	-1	-0.710391	-0.58	-0.11	-0.38	-1.01
M-005347-00	XM_291304	NM_153710.3	C9orf96	0.0995984	1 out of 12	0.220345	2.10974	-0.692024	-0.41	-2.67178	-1.42	-0.79	0.69252	0.34	-0.01	0.12	-0.92
M-011035-01	NM_000139	NM_001256916.1, NM_000139.4	MS4A2	0.0996851	1 out of 12	-1.28799	-1.45255	0.325891	-2.67	0.128891	0.31	-1.64	-0.241496	-1.04	-1.34	-0.77	-0.95
M-006488-00	NM_020548	NM_020548.6, NM_001178043.1, NM_001178042.1, NM_001178041.1, NM_001178017.1, NM_001079863.1, NM_001079862.1	DBI, DL492217	0.0997717	1 out of 12	-0.238101	-0.508537	0.0906462	-2.67	0.581393	-1.11	-1.15	-1.47275	-1.12	-1.42	-0.55	-1.45
M-018062-00	NM_173832	NM_173832.3	ZFP41	0.0998583	1 out of 12	1.42651	1.32635	0.122619	-1.11	-0.2655	-2.67	1.5	0.996646	0.31	2.21	1.38	0.5
M-018179-00	NM_173640	NM_001242910.1, NM_001242909.1, NM_001242908.1, NM_001038633.3	RSPO1, PCDH11Y, PCDH11X	0.0999883	1 out of 12	-0.959403	-0.701544	-1.66497	0.17	-0.783337	-0.54	-1.44	-0.618671	-2.67	-1.47	-1.55	-0.96
M-003775-01	NM_000733	NM_000733.3	CD3E	0.100343	1 out of 24	-0.495354	-0.278232	-0.985551	-3.15	-0.920867	-1.46	0.1	-0.607116	-0.39	-0.29	-0.79	-0.96
M-008759-01	NM_002301	NM_017448.3, NM_002301.4	LDHC	0.100427	1 out of 11	-2.61123	-1.10118	0.577271	0.36	-1.49893	NA	0.59	0.938236	1.52	-0.08	0.97	0.4
M-007946-00	NM_017563	NM_017563.3	IL17RD	0.100465	1 out of 12	-0.396927	-0.763046	-2.66974	-1	-0.0550343	-0.42	-1.54	-0.537263	-1.35	-1.04	-0.52	-1.6
M-025004-00	XM_088677	NO MATCH TO REFSEQ FOUND		0.100506	1 out of 11	0.0795865	1.12494	-0.135477	-2.61	1.39166	1.16	0.07	0.654609	1.14	NA	0.74	0.75
M-024866-00	XM_098450	XR_112893.1, XR_108611.1, XR_108264.1		0.100594	1 out of 12	-0.553632	-0.159957	-1.34639	-0.64	-0.244709	-0.06	0.14	-2.66747	-1.34	-1.13	0.33	-0.88
M-010983-00	NM_023112	NM_023112.3	OTUB2	0.100811	1 out of 12	-0.756451	-0.142126	-1.26488	-0.28	-2.66357	-1.7	-0.64	-1.85328	-1.42	-1.08	0.43	-1.62
M-017381-00	NM_013324	NM_145071.2, NM_013324.5	CISH	0.100941	1 out of 12	-0.734868	-0.734974	-0.0271995	-0.85	-2.66245	-0.79	-0.67	0.110268	-0.8	-0.11	-0.02	-0.83
M-016187-00	NM_152665	NM_152665.2	TCTEX1D1	0.101027	1 out of 12	-1.15453	-1.21106	-0.966268	-0.19	-2.66168	-0.47	0.11	-1.19091	-0.92	-1.03	-0.79	-0.23
M-007157-00	NM_145080	NM_145080.3	NSMCE1	0.101114	1 out of 12	0.151901	1.2519	0.196173	-2.66	1.0944	-0.17	0.71	0.131825	-0.16	1.11	-0.09	1.25
M-020182-00	NM_001360	NM_001360.2, NM_001163817.1	DHCR7	0.101157	1 out of 12	-0.792152	-0.674491	0.0616786	-2.66	-0.203311	-0.86	-1.54	0.239189	-0.09	-0.62	0.25	-0.83
M-021674-00	XM_116980	XM_002343311.2		0.1012	1 out of 12	-0.0166098	-0.621564	1.12596	-2.66	-0.108026	-1.46	1.25	1.01739	0.12	1.01	-0.14	-0.19
M-014107-00	NM_020847	NM_014494.2	TNRC6A	0.101243	1 out of 12	-1.4306	-1.57983	-1.03722	-2.66	-1.4619	0.52	-0.6	1.05135	0.12	0.77	0.68	0.55
M-021360-00	NM_001187	NM_001187.1	BAGE2, BAGE5, BAGE, MLL3	0.101287	1 out of 12	0.837489	0.201895	-0.58721	-2.66	1.38716	0.38	0.04	0.71292	-0.24	-0.2	-0.81	1.43
M-009258-00	NM_014371	NM_014371.2	AKAP8L	0.101463	2 out of 24	0.719829	1.12468	0.968089	-3.14	-0.492186	-2.08	-0.22	0.41522	-0.79	-1.03	0.51	-1.32
M-014148-00	NM_015029	NM_015029.2, NM_001145861.1, NM_001145860.1	POP1	0.101503	1 out of 12	-0.65771	-0.468364	-0.346549	-0.65	-0.37049	-0.22	0.17	-0.198644	-2.66	-0.5	0.54	0.17
M-008630-00	NM_001111	NM_015841.3, NM_015840.3, NM_001193495.1, NM_001111.4, NM_001025107.2	ADAR	0.101589	1 out of 12	1.34725	1.57994	0.485626	0.21	0.924288	-0.62	0.1	-1.63466	0.84	-2.66	-0.21	0.92
M-003283-01	NM_004153	NM_004153.3, NM_001190819.1, NM_001190818.1	ORC1	0.101892	1 out of 12	-0.41448	-0.765112	-1.25156	-0.91	-0.711481	-0.33	-1.65	-0.890291	-1.17	-1.22	-1.52	-2.66
M-010584-01	NM_031282	NM_031282.2	FCRL4	0.102093	1 out of 11	0.701064	1.07262	-1.57095	-2.6	-0.0149527	NA	-0.43	0.115917	-1.7	-0.93	-0.41	-0.26
M-022780-00	XM_375313	XR_132606.1, XM_003403461.1, XM_003118710.1, XM_002343430.3, NR_002555.2, NM_130464.2, NM_001135865.1	LOC100132247, NPIPL3, LOC100271836, LOC23117, LOC440354, NPIPL1, LOC613037	0.102238	1 out of 12	-0.284777	-1.10387	0.302518	1.07	-2.65797	-1.67	-1.06	-0.63194	-1.02	-0.94	-0.63	-0.14
M-010352-00	NM_006270	NM_006270.3	RRAS	0.10241	1 out of 12	0.786345	-0.733747	0.445016	1.01	-2.65502	-1.02	0.67	0.98136	0.69	-0.77	-0.69	1.21
M-028716-00	XM_168060	NM_001012974.1	LRRC73	0.102454	1 out of 12	-1.2367	-2.65184	1.24163	0.1	0.109819	-1.19	-1.52	-0.30774	-1.01	-0.68	-0.92	-1.5
M-016057-00	NM_005898	NM_203364.2, NM_005898.4	CAPRIN1	0.102583	1 out of 12	-1.18865	-1.65387	-1.48052	-2.65	-0.847408	-0.68	-1.26	-0.792471	-0.75	-1.42	-1.37	-0.91
M-023933-00	XM_028217	NR_033874.1	FLJ20021	0.102626	1 out of 12	-0.531393	-1.44172	-0.0726463	-2.65	-1.14821	-0.88	-1.29	-0.185461	-0.26	-1.53	-0.74	-0.65
M-007474-01	NM_014252	NR_038259.1, NR_038258.1, NM_014252.3	SLC25A15	0.10267	1 out of 12	-0.120307	-0.104142	-1.03511	-0.34	-0.907713	-2.65	0.06	0.164125	0.34	-0.95	-0.58	0.87
M-016984-00	NM_152756	NM_152756.3	RICTOR	0.102713	1 out of 12	-0.0970952	0.570152	-0.767008	-0.59	-0.975605	-2.65	0.04	-0.266488	-0.64	-0.44	0.07	-1.01
M-025796-00	XM_209910	XM_001732849.3, XM_001717566.2, XM_001716021.2, XM_001129515.3, NR_040117.1, XR_132928.1, XR_132569.1	LOC392364	0.102767	1 out of 11	-1.32244	-1.05545	0.507182	0.37	-0.730318	-1.4	-1	NA	-0.9	-2.6	-1.98	-1.62
M-019148-00	NM_153488	NM_175743.1, NM_175742.1, NM_153488.3, NM_005361.2	MAGEA2	0.102799	1 out of 12	0.690081	0.0655631	0.325659	-0.8	-1.88197	-2.65	-1.69	0.554054	0.92	0.42	0.08	0.23
M-005996-01	NM_005482	NM_005482.2	PIGK	0.102842	1 out of 12	-0.0958325	-1.88714	-0.208445	0.02	-1.15583	-1	-0.66	0.0859042	-2.65	-0.56	-1.82	-1.55
M-017244-00	NM_003076	NM_139071.2, NM_003076.4	SMARCD1	0.102965	1 out of 11	-0.3196	-0.000531514	-0.144302	1.03	-2.59854	NA	-0.9	0.304074	1.31	0.29	-0.71	0.39
M-031463-00	XM_373954	NO MATCH TO REFSEQ FOUND		0.103058	1 out of 12	0.509956	-0.228969	-0.578723	0.77	-1.47173	-1.73	-0.5	0.0175889	1.06	-2.65	-1.59	-1.35
M-010645-00	NM_014939	NM_014939.3	TRAPPC8	0.103145	1 out of 12	-0.0623935	-0.582332	-0.00882135	-1.57	0.566205	0.25	-0.02	-0.661891	0.91	-1.11	-2.65	-0.49
M-004191-01	NM_003304	NM_003304.4, NM_001251845.1	TRPC1	0.103242	1 out of 11	1.10267	1.46043	-2.59667	0.22	-0.150367	NA	-0.24	-0.927722	-0.75	-0.8	-1.39	-0.43
M-010962-00	NM_001318	NM_022581.1, NM_022580.1, NM_022579.1, NM_001318.2, NM_022644.3, NM_020991.3, NM_001317.5	CSHL1, CSH2, CSH1	0.103274	1 out of 12	-1.15888	-0.521275	-1.48756	0.4	-0.0961633	-1.91	-0.65	-0.59724	-0.96	-0.65	-1.32	-2.65
M-031325-00	XM_373904	XR_112116.1, XR_109642.1		0.103401	1 out of 11	0.0494978	-2.59287	0.489717	0.31	-0.0183888	-1.26	0.17	-0.728534	0.32	NA	0.17	-0.71
M-006393-01	NM_000948	NM_001163558.2, NM_000948.5	PRL	0.103447	1 out of 12	-0.889653	-1.32259	-2.64914	-0.32	0.295528	0.29	-0.51	-0.745943	-1.15	-1.02	-0.99	-1.44
M-019154-00	NM_018249	NM_018249.4, NM_001011649.1	CDK5RAP2	0.10349	1 out of 12	-0.671233	-1.09696	-2.649	-0.68	1.35686	0.36	-0.71	-0.357686	-1.02	0.19	-0.09	-0.67
M-017121-00	NM_020933	NM_020933.4, NM_001190791.1	ZNF317	0.103576	1 out of 12	-0.542686	-0.899567	-2.64791	0.05	-0.419178	0	-1.33	-1.53587	-0.81	-1.27	-1.79	-0.84
M-007833-00	NM_002989	NM_002989.2	CCL21	0.103662	1 out of 12	-0.381043	-0.799012	-0.430606	-0.13	-2.64699	-0.03	-1.2	-0.307302	-1.88	-0.86	-0.33	-1.71
M-032228-00	NM_207353	NM_182678.1, NM_006357.2	UBE2E3	0.103749	1 out of 12	-1.87997	-1.18857	-2.64614	-0.73	-0.633245	-0.2	-1.26	-1.29105	-1.23	-1.01	-0.44	-1.37
M-024060-00	XM_034262	NM_033393.2	FHDC1	0.103878	1 out of 12	-0.834063	0.231268	-0.815961	0.48	-2.64514	-1.27	-0.28	0.182537	1.15	-0.56	-0.23	0.94
M-006110-00	NM_001676	NM_001676.5, NM_001185085.1	ATP12A, PIP5K1B	0.104051	1 out of 12	-1.55932	-0.559796	-0.181413	0.28	-2.64085	-1.75	2	-0.240569	1.34	-0.08	0.11	0.72
M-003991-00	NM_024516	NM_024516.3	C16orf53	0.104223	1 out of 12	0.72896	0.83147	-0.192918	-2.64	0.0656972	0.55	0.99	-0.143703	1.17	0.16	1.32	-0.13
M-013249-00	NM_018898	NM_031882.2, NM_018898.3	PCDHA1, PCDHA2, PCDHA3, PCDHA4, PCDHA5, PCDHA6, PCDHA7, PCDHA8, PCDHA9, PCDHA10, PCDHA11, PCDHA12, PCDHA13, PCDHAC1	0.104266	1 out of 12	-0.794051	0.127096	-0.609035	-2.64	-0.714658	-1.85	-1.44	0.195793	-0.74	-0.28	0.57	-1.25
M-004048-00	NM_002429	NM_002429.4	MMP19	0.104309	1 out of 12	-1.24253	0.865423	1.03769	-2.64	-0.622022	-0.27	1.02	0.871515	-0.06	-0.55	-0.85	0.11
M-026751-00	XM_061880	NM_001143975.1	UBTFL1	0.104396	1 out of 12	-0.31988	1.19535	1.39682	-2.64	-0.106019	-0.74	1.1	0.328194	0.64	1.61	1.91	1.39
[truncated: 19,053 more rows]
